# Supplementary material for: 2-(5-Fluoro-3-methyl­sulfanyl-1-benzofuran-2-yl)acetic acid
Source: Acta Crystallogr Sect E Struct Rep Online. 2009 Jul 11;65(Pt 8):o1813. doi: 10.1107/S160053680902594X (PMC2977173; doi:10.1107/S160053680902594X)
Supplement: Supplementary file 2 [file e-65-o1813-Isup2.hkl]

# 
# h,k,l, Fc-squared, Fo-squared, sigma(Fo-squared) and status flag 
# 
data_I
_shelx_title ' 09X IN P2(1)/C' 
_shelx_refln_list_code          4 
_shelx_F_calc_maximum      136.36 
_exptl_crystal_F_000       496.00 
_reflns_d_resolution_high  0.8109 
 
loop_ 
 _symmetry_equiv_pos_as_xyz 
 'x, y, z' 
 '-x, y+1/2, -z+1/2' 
 '-x, -y, -z' 
 'x, -y-1/2, z-1/2' 
 
_cell_length_a     7.5179 
_cell_length_b    27.3250 
_cell_length_c     5.0582 
_cell_angle_alpha  90.000 
_cell_angle_beta   90.478 
_cell_angle_gamma  90.000 
 
_shelx_F_squared_multiplier     1.000 
 
loop_ 
 _refln_index_h 
 _refln_index_k 
 _refln_index_l 
 _refln_F_squared_calc 
 _refln_F_squared_meas 
 _refln_F_squared_sigma 
 _refln_observed_status 
   2   0   0     6271.24     6226.83     90.51 o 
   3   0   0     1560.24     1547.41     23.60 o 
   4   0   0     2825.98     2907.30     43.30 o 
   5   0   0      294.88      351.42     12.64 o 
   6   0   0      848.84      861.02     11.43 o 
   7   0   0       73.53       73.41      4.46 o 
   9   0   0      183.65      170.61      7.99 o 
   1   1   0      349.25      347.36      5.76 o 
   2   1   0      612.90      610.63     10.87 o 
   3   1   0       80.62       79.94      1.84 o 
   4   1   0     1852.15     1814.93     17.46 o 
   5   1   0       37.48       44.09      1.44 o 
   6   1   0      801.98      808.78      7.69 o 
   7   1   0      512.10      507.88      8.67 o 
   8   1   0      109.27      109.28      5.58 o 
   9   1   0       15.52       19.89      4.09 o 
   1   2   0       57.26       71.71      0.77 o 
   2   2   0      879.27      897.86     13.94 o 
   3   2   0      597.56      600.77      7.10 o 
   4   2   0        0.86        2.69      0.85 o 
   5   2   0      276.60      273.47      3.93 o 
   6   2   0      757.12      743.88      6.34 o 
   7   2   0      239.98      237.43      5.44 o 
   8   2   0       48.00       52.84      3.22 o 
   9   2   0        1.01       -2.97      3.16 o 
   1   3   0       16.84       17.22      0.59 o 
   2   3   0      786.22      793.52      5.79 o 
   3   3   0        0.31       -0.11      0.47 o 
   4   3   0      505.39      493.38      5.08 o 
   5   3   0       94.45      109.80      1.94 o 
   6   3   0        3.89        2.69      1.16 o 
   7   3   0        6.86        2.86      3.16 o 
   8   3   0      164.97      154.39      4.99 o 
   9   3   0      125.37      122.66      6.88 o 
   1   4   0     6436.38     6328.07     68.65 o 
   2   4   0      679.98      656.12      5.57 o 
   3   4   0      390.06      370.75      3.21 o 
   4   4   0       33.86       38.29      1.12 o 
   5   4   0       12.06       11.78      0.92 o 
   6   4   0       33.51       32.88      1.29 o 
   7   4   0       86.75       87.03      3.74 o 
   8   4   0        6.57        3.96      2.03 o 
   9   4   0        8.78        7.58      2.49 o 
   1   5   0     1537.07     1520.34     13.74 o 
   2   5   0     1344.32     1286.86     11.85 o 
   3   5   0        3.20        0.17      0.59 o 
   4   5   0      245.00      244.57      2.58 o 
   5   5   0        0.17       -1.07      0.74 o 
   6   5   0      526.61      506.82      4.90 o 
   7   5   0      215.10      219.57      6.50 o 
   8   5   0       37.72       40.45      3.22 o 
   9   5   0        6.55        6.60      2.56 o 
   0   6   0     2971.31     2853.72     31.46 o 
   1   6   0     1003.13      997.84      9.40 o 
   2   6   0     1005.50      960.23      7.99 o 
   3   6   0      123.79      109.57      1.68 o 
   4   6   0       22.73       21.46      1.04 o 
   5   6   0      625.07      578.64      5.76 o 
   6   6   0        7.08        9.26      1.25 o 
   7   6   0       12.41       13.56      2.88 o 
   8   6   0       60.78       62.41      3.60 o 
   9   6   0      107.71      110.19      4.73 o 
   1   7   0    11955.59    11548.49    100.55 o 
   2   7   0     1114.37     1153.49     19.12 o 
   3   7   0      255.53      276.20      4.10 o 
   4   7   0      397.38      384.82      4.07 o 
   5   7   0      965.28     1010.35      9.07 o 
   6   7   0       18.68       16.82      1.56 o 
   7   7   0      601.49      614.62     33.45 o 
   8   7   0       19.89       22.85      2.95 o 
   9   7   0      405.92      397.42      8.98 o 
   0   8   0     9723.40     8669.87    125.08 o 
   1   8   0     2164.33     2141.91     19.37 o 
   2   8   0     3242.31     3292.66     29.20 o 
   3   8   0     1850.65     1986.71     15.88 o 
   4   8   0      246.34      245.57      3.03 o 
   5   8   0       85.85       99.14      2.50 o 
   6   8   0      425.77      397.91      4.94 o 
   7   8   0       59.66       60.43      3.41 o 
   8   8   0       55.59       58.26      3.60 o 
   9   8   0        2.74        1.36      2.35 o 
   1   9   0     1027.20     1063.31     10.32 o 
   2   9   0     1415.13     1392.06     25.97 o 
   3   9   0        2.62        8.72      0.72 o 
   4   9   0     1254.22     1194.59     10.23 o 
   5   9   0      273.31      266.78      4.15 o 
   6   9   0      776.30      791.60      9.07 o 
   7   9   0      140.15      139.82      4.73 o 
   8   9   0      312.01      324.08      7.75 o 
   1  10   0      333.37      351.00      4.33 o 
   2  10   0     1087.86     1148.59     18.83 o 
   3  10   0      125.27      133.36      2.53 o 
   4  10   0       10.23        8.25      1.55 o 
   5  10   0      789.92      788.08      8.79 o 
   6  10   0      800.43      825.08      9.42 o 
   7  10   0       50.17       58.32      3.55 o 
   8  10   0       43.70       50.26      3.47 o 
   1  11   0      605.64      550.52      6.14 o 
   2  11   0      139.43      124.60      2.50 o 
   3  11   0      145.36      151.73      2.83 o 
   4  11   0      190.77      210.41      3.56 o 
   5  11   0      345.62      356.18      5.08 o 
   6  11   0       15.12       13.44      1.43 o 
   7  11   0      113.00      103.24      4.27 o 
   8  11   0        1.88        4.07      2.41 o 
   1  12   0     1083.69     1089.93     13.21 o 
   2  12   0      108.93       94.73      2.28 o 
   3  12   0     1510.98     1534.62     28.07 o 
   4  12   0       82.76       91.06      2.48 o 
   5  12   0      303.82      290.33      4.59 o 
   6  12   0       80.22       81.03      2.71 o 
   7  12   0       24.79       29.97      6.41 o 
   8  12   0        1.07        4.56      2.35 o 
   1  13   0     1501.82     1357.08     13.26 o 
   2  13   0      651.06      718.53      7.87 o 
   3  13   0      638.31      658.79      8.09 o 
   4  13   0        0.40        3.24      1.23 o 
   5  13   0      111.89      113.35      2.96 o 
   6  13   0      438.18      433.86      5.52 o 
   7  13   0       12.93       14.77      2.69 o 
   8  13   0      161.90      160.14      5.65 o 
   1  14   0       86.72      113.15      2.97 o 
   2  14   0     2951.73     3114.26     28.31 o 
   3  14   0      771.59      788.67      8.74 o 
   4  14   0      367.69      400.24      5.56 o 
   5  14   0      367.21      374.20      5.54 o 
   6  14   0      487.04      481.09      5.96 o 
   7  14   0      397.06      411.42      8.87 o 
   8  14   0      166.84      184.35      6.11 o 
   1  15   0     1102.19     1042.38     10.87 o 
   2  15   0      196.75      181.98      3.42 o 
   3  15   0      255.40      240.66      5.65 o 
   4  15   0        0.51        0.24      1.25 o 
   5  15   0      530.98      504.45      6.76 o 
   6  15   0        4.95        6.42      1.32 o 
   7  15   0      346.99      359.65      8.41 o 
   8  15   0      246.95      257.32      7.29 o 
   0  16   0       46.33       40.70      2.79 o 
   1  16   0      747.08      688.57      9.77 o 
   2  16   0        3.26        1.38      1.21 o 
   3  16   0     2625.97     2569.05     31.50 o 
   4  16   0      588.06      572.01     10.52 o 
   5  16   0      310.60      310.54      5.07 o 
   6  16   0       53.67       53.95      2.13 o 
   7  16   0       85.39       92.12      4.46 o 
   8  16   0       54.39       52.43      4.05 o 
   1  17   0      657.98      634.67      9.55 o 
   2  17   0       13.23       12.76      1.56 o 
   3  17   0       11.18       14.11      1.64 o 
   4  17   0      465.67      430.92      8.13 o 
   5  17   0      140.83      139.03      3.35 o 
   6  17   0      189.83      190.45      3.65 o 
   7  17   0      225.81      240.99      6.96 o 
   8  17   0       88.98       87.80      4.63 o 
   0  18   0     1464.19     1398.17     23.60 o 
   1  18   0       19.50       27.62      1.91 o 
   2  18   0        4.27        1.40      1.34 o 
   3  18   0      163.14      169.23      3.61 o 
   4  18   0       11.30       16.38      1.79 o 
   5  18   0       11.92       12.11      1.72 o 
   6  18   0       25.19       31.10      2.36 o 
   7  18   0        3.78        5.87      2.69 o 
   1  19   0      110.38      106.41      3.05 o 
   2  19   0       42.83       45.47      2.32 o 
   3  19   0       22.31       24.49      2.05 o 
   4  19   0      885.03      843.80      9.99 o 
   5  19   0       95.43       90.61      2.91 o 
   6  19   0        0.10        2.90      1.80 o 
   7  19   0      108.85      116.21      5.12 o 
   0  20   0      452.94      450.69     10.41 o 
   1  20   0      164.47      149.39      4.01 o 
   2  20   0      228.31      211.94      4.20 o 
   3  20   0        0.31       -0.79      1.41 o 
   4  20   0        0.25       -0.38      1.36 o 
   5  20   0       26.43       29.77      2.12 o 
   6  20   0        1.34        0.40      1.32 o 
   7  20   0        8.80       15.31      2.94 o 
   1  21   0      219.35      214.99      9.57 o 
   2  21   0      544.04      488.78      6.86 o 
   3  21   0       24.29       31.30      2.15 o 
   4  21   0       13.79       12.96      1.74 o 
   5  21   0        1.13        3.73      1.37 o 
   6  21   0       52.94       52.08      2.75 o 
   7  21   0      300.51      323.47      8.40 o 
   0  22   0     1031.37     1032.23     19.33 o 
   1  22   0      220.06      210.51     10.04 o 
   2  22   0      327.29      332.86      5.70 o 
   3  22   0       12.94       14.94      1.77 o 
   4  22   0      110.02      117.57      3.41 o 
   5  22   0      125.06      134.32      3.20 o 
   6  22   0      450.20      471.65      6.49 o 
   7  22   0        0.39       -0.42      3.07 o 
   1  23   0        2.06        6.00      2.23 o 
   2  23   0       77.49       75.04      2.89 o 
   3  23   0       96.61      107.77      3.50 o 
   4  23   0      211.09      207.26      4.44 o 
   5  23   0        1.96        2.59      1.40 o 
   6  23   0      586.14      597.91      7.61 o 
   0  24   0     1312.39     1239.83     22.67 o 
   1  24   0      600.17      569.67      9.13 o 
   2  24   0        0.71       -1.84      1.45 o 
   3  24   0     1039.08     1007.02     11.95 o 
   4  24   0      420.36      376.57      5.51 o 
   5  24   0       81.81       80.71      2.69 o 
   6  24   0        0.17        0.83      2.26 o 
   1  25   0      471.00      476.97      8.21 o 
   2  25   0      538.23      490.03     12.17 o 
   3  25   0      465.14      469.21      6.20 o 
   4  25   0        4.82       -1.01      1.69 o 
   5  25   0      138.35      150.96      3.57 o 
   6  25   0       20.66       23.76      3.23 o 
   0  26   0      384.19      368.55     10.04 o 
   1  26   0        2.21       13.53      2.10 o 
   2  26   0       10.10       11.76      2.14 o 
   3  26   0       73.77       73.97      2.52 o 
   4  26   0        3.66        0.66      2.12 o 
   5  26   0       27.81       36.79      2.22 o 
   1  27   0       73.24       69.22      3.35 o 
   2  27   0       30.63       37.55      2.82 o 
   3  27   0        9.24       10.04      1.58 o 
   4  27   0       55.86       51.97      2.32 o 
   5  27   0       43.58       44.33      2.38 o 
   0  28   0      601.30      571.31     13.57 o 
   1  28   0      139.94      141.60      4.53 o 
   2  28   0      194.00      201.09      5.32 o 
   3  28   0       44.04       47.40      2.30 o 
   4  28   0        0.56        0.73      1.39 o 
   5  28   0       67.07       63.24      2.68 o 
   1  29   0       24.94       29.14      2.63 o 
   2  29   0       10.89       18.25      2.35 o 
   3  29   0       57.45       53.83      2.87 o 
   4  29   0      155.23      181.59      4.00 o 
   0  30   0       45.24       55.57      4.46 o 
   1  30   0        1.57        1.14      1.77 o 
   2  30   0       18.94       15.89      2.60 o 
   3  30   0      101.25       96.76      3.94 o 
   4  30   0        9.51       11.55      1.75 o 
   1  31   0       18.00       16.04      2.35 o 
   2  31   0      110.64      115.54      6.78 o 
   3  31   0        5.88        2.52      1.90 o 
   0  32   0      508.40      524.11     13.57 o 
   1  32   0       39.54       42.93      3.09 o 
   2  32   0      139.74      154.83      4.99 o 
   1  33   0        0.46        0.37      1.95 o 
  -7   1   1       76.78       76.11      2.56 o 
  -6   1   1       16.20       11.33      2.79 o 
  -5   1   1        8.46        7.71      1.58 o 
  -4   1   1      994.88     1067.28     26.67 o 
  -3   1   1     1457.10     1587.74     24.72 o 
  -2   1   1     2562.71     2503.11     22.10 o 
  -1   1   1       41.09       43.93      0.90 o 
   0   1   1     2839.13     2791.75     19.56 o 
   1   1   1     6655.54     6844.72     91.01 o 
   2   1   1     6388.52     6607.39     73.53 o 
   3   1   1     2021.02     2151.21     23.43 o 
   4   1   1      339.55      334.74      3.45 o 
   5   1   1       10.57       12.08      1.84 o 
   6   1   1        0.06        1.44      1.69 o 
   7   1   1      138.71      143.41      4.34 o 
   8   1   1        2.01        5.58      2.79 o 
   9   1   1       76.75       78.43      5.95 o 
  -7   2   1      915.50      920.67     13.07 o 
  -6   2   1      412.53      389.49      5.41 o 
  -5   2   1       79.65       87.39      2.69 o 
  -4   2   1      162.03      213.12      4.83 o 
  -3   2   1       49.28       43.29      1.36 o 
  -2   2   1      355.13      355.18      3.76 o 
  -1   2   1     4175.42     4083.67     28.29 o 
   0   2   1        9.82       13.96      0.58 o 
   1   2   1    18595.39    18247.33    141.24 o 
   2   2   1      791.40      831.68     11.82 o 
   3   2   1      206.74      187.75      4.35 o 
   4   2   1        0.54        0.34      0.79 o 
   5   2   1      550.96      532.98      8.34 o 
   6   2   1        4.83        4.98      1.77 o 
   7   2   1      546.37      543.30      9.26 o 
   8   2   1      230.76      227.11      8.18 o 
   9   2   1        9.50        3.90      3.16 o 
  -7   3   1      578.97      573.30      6.31 o 
  -6   3   1      277.10      267.47      5.76 o 
  -5   3   1     1563.69     1589.99     15.47 o 
  -4   3   1      598.41      642.30      6.99 o 
  -3   3   1       94.84       77.91      1.72 o 
  -2   3   1     3604.74     3701.79     28.46 o 
  -1   3   1     2435.66     2436.52     15.29 o 
   0   3   1       53.40       47.64      0.77 o 
   1   3   1       19.48       25.43      1.26 o 
   2   3   1    10212.01    10400.27     92.01 o 
   3   3   1     2299.05     2325.53     27.09 o 
   4   3   1      400.94      411.56      3.99 o 
   5   3   1     1406.87     1355.73     17.34 o 
   6   3   1      116.70      113.01      3.78 o 
   7   3   1       13.56       12.45      2.97 o 
   8   3   1      187.91      186.08      5.50 o 
   9   3   1      161.60      160.58      8.18 o 
  -7   4   1        2.04       -1.06      1.21 o 
  -6   4   1      677.14      651.86      7.67 o 
  -5   4   1      264.39      254.50      4.97 o 
  -4   4   1      664.65      665.83     11.89 o 
  -3   4   1      192.31      218.86      3.80 o 
  -2   4   1      406.66      409.66      8.46 o 
  -1   4   1     2005.27     2015.89     12.83 o 
   0   4   1      373.99      391.94      3.56 o 
   1   4   1     1793.68     1759.09     12.50 o 
   2   4   1     9043.47     8953.33     61.92 o 
   3   4   1      242.82      245.53      2.60 o 
   4   4   1     1841.26     1912.24     15.24 o 
   5   4   1      242.06      237.35      4.97 o 
   6   4   1        9.66       11.52      3.28 o 
   7   4   1       72.67       71.65      3.73 o 
   8   4   1      112.27      109.60      5.48 o 
   9   4   1        1.09        1.00      2.04 o 
  -9   5   1        1.16       -3.90      2.79 o 
  -7   5   1        1.83       -0.20      1.56 o 
  -6   5   1       57.87       54.94      1.93 o 
  -5   5   1        2.02        1.37      1.37 o 
  -4   5   1     1136.71     1150.42      9.77 o 
  -3   5   1      515.09      541.97      5.10 o 
  -2   5   1     4568.49     4491.91     30.17 o 
  -1   5   1        5.55        9.56      0.61 o 
   0   5   1      830.09      782.18      5.90 o 
   1   5   1     4571.40     4482.45     39.48 o 
   2   5   1     1855.35     1947.94     15.33 o 
   3   5   1        4.03        1.25      0.51 o 
   4   5   1     1766.38     1729.51     13.90 o 
   5   5   1      279.15      264.37      4.67 o 
   6   5   1     1163.27     1182.82     13.34 o 
   7   5   1       48.57       46.92      3.35 o 
   8   5   1      102.52       96.40      4.34 o 
   9   5   1       48.80       52.87      3.68 o 
  -9   6   1      224.65      237.33      9.48 o 
  -7   6   1      138.81      142.73      2.91 o 
  -6   6   1       85.73       90.05      2.25 o 
  -5   6   1       25.75       26.26      1.40 o 
  -4   6   1      610.67      696.76      6.53 o 
  -3   6   1     1535.80     1695.84     13.50 o 
  -2   6   1       48.45       37.31      1.09 o 
  -1   6   1     3022.22     2915.13     23.95 o 
   0   6   1     2068.50     2076.74     14.65 o 
   1   6   1      637.51      587.81      4.66 o 
   2   6   1       42.86       35.65      1.93 o 
   3   6   1      234.07      232.53      2.46 o 
   4   6   1       93.73       85.48      1.69 o 
   5   6   1      609.30      584.68     11.47 o 
   6   6   1      152.21      147.81      4.59 o 
   7   6   1        3.81        2.72      2.04 o 
   8   6   1      116.00      127.98      4.78 o 
  -7   7   1       48.60       48.71      2.10 o 
  -6   7   1       46.15       45.78      2.35 o 
  -5   7   1        0.58        0.97      0.96 o 
  -4   7   1        6.46        9.84      1.04 o 
  -3   7   1       73.82       72.77      1.67 o 
  -2   7   1     2348.48     2412.33     22.23 o 
  -1   7   1       60.44       60.37      1.37 o 
   0   7   1      229.72      235.26      2.35 o 
   1   7   1       15.75       12.12      0.68 o 
   2   7   1     3209.85     3209.45     33.44 o 
   3   7   1       24.71       25.20      1.07 o 
   4   7   1      558.38      600.39      5.62 o 
   5   7   1        6.11        6.31      1.74 o 
   6   7   1       18.07       19.51      2.41 o 
   7   7   1       24.94       34.49      3.62 o 
   8   7   1       54.95       48.87      3.74 o 
  -7   8   1       64.46       65.36      2.57 o 
  -6   8   1       78.83       83.41      2.21 o 
  -5   8   1      411.44      410.13      4.77 o 
  -4   8   1        8.78       10.80      1.49 o 
  -3   8   1     1398.31     1482.40     14.19 o 
  -2   8   1        0.80        7.63      0.68 o 
  -1   8   1      305.48      247.68      4.48 o 
   0   8   1        1.04        1.54      0.58 o 
   1   8   1      625.82      672.14      5.37 o 
   2   8   1        8.52        6.36      0.66 o 
   3   8   1      286.62      272.37      2.81 o 
   4   8   1       31.03       33.77      1.24 o 
   5   8   1      437.71      442.94      5.02 o 
   6   8   1        0.06       -2.13      1.77 o 
   7   8   1       75.10       70.65      3.94 o 
   8   8   1        9.62        7.95      2.56 o 
  -7   9   1       77.22       73.49      2.69 o 
  -6   9   1      188.83      181.85      3.70 o 
  -5   9   1      150.33      136.97      3.08 o 
  -4   9   1      755.99      758.89     10.48 o 
  -3   9   1      577.42      593.04      6.71 o 
  -2   9   1     1329.59     1432.03     11.80 o 
  -1   9   1      496.32      516.69      4.90 o 
   0   9   1     1402.31     1341.64      9.90 o 
   1   9   1     1433.01     1358.96     10.04 o 
   2   9   1       10.35       15.44      0.80 o 
   3   9   1        0.77        1.31      0.71 o 
   4   9   1        0.45       -0.13      0.76 o 
   5   9   1       91.00       94.49      3.75 o 
   6   9   1       15.86       17.58      3.35 o 
   7   9   1        6.95        6.43      2.30 o 
   8   9   1      375.27      414.93     23.79 o 
  -7  10   1      291.81      291.36      5.08 o 
  -6  10   1      123.58      112.70      3.00 o 
  -5  10   1       30.05       29.31      1.86 o 
  -4  10   1       84.98       90.08      2.46 o 
  -3  10   1     2519.28     2644.30     24.24 o 
  -2  10   1       38.18       34.81      1.09 o 
  -1  10   1     2931.10     3117.18     24.33 o 
   0  10   1      476.85      496.13      4.30 o 
   1  10   1      185.12      209.30      2.33 o 
   2  10   1     1297.89     1343.50     17.65 o 
   3  10   1      226.78      225.45      2.57 o 
   4  10   1     2925.29     3010.34     21.50 o 
   5  10   1      155.70      149.93      3.25 o 
   6  10   1        0.03        0.80      1.90 o 
   7  10   1       12.56        9.10      2.43 o 
   8  10   1      222.10      207.71      9.94 o 
  -7  11   1     1482.88     1509.78     15.99 o 
  -6  11   1       16.05       15.92      1.76 o 
  -5  11   1     3011.42     2971.73     27.76 o 
  -4  11   1       71.41       72.14      2.71 o 
  -3  11   1      392.54      349.86      4.78 o 
  -2  11   1      126.50      174.72      2.73 o 
  -1  11   1      672.58      734.08      8.75 o 
   0  11   1       20.76       37.37      1.60 o 
   1  11   1     1820.99     1750.29     14.50 o 
   2  11   1       16.24       22.94      1.00 o 
   3  11   1      634.53      607.79      5.27 o 
   4  11   1      722.88      747.73      9.60 o 
   5  11   1      168.55      154.38      3.40 o 
   6  11   1      686.40      677.76     11.49 o 
   7  11   1        5.55        3.74      2.23 o 
   8  11   1        0.83        2.69      6.41 o 
  -7  12   1       24.29       31.56      3.23 o 
  -6  12   1      849.20      863.41     10.11 o 
  -5  12   1        0.14       -0.59      2.01 o 
  -4  12   1       67.48       62.75      2.32 o 
  -3  12   1      545.48      519.13      6.42 o 
  -2  12   1     2509.02     2705.21     24.80 o 
  -1  12   1     4980.23     5100.30     44.42 o 
   0  12   1      138.13      137.17      2.17 o 
   1  12   1     1835.84     1827.53     14.30 o 
   2  12   1       55.18       48.52      1.27 o 
   3  12   1        3.53       18.87      0.98 o 
   4  12   1      205.58      199.26      3.05 o 
   5  12   1      535.84      535.97      7.03 o 
   6  12   1      243.28      231.58      6.04 o 
   7  12   1      355.37      351.40      8.08 o 
   8  12   1      210.83      216.56      6.56 o 
  -7  13   1       81.79       85.73      4.88 o 
  -6  13   1       99.14       98.53      3.01 o 
  -5  13   1       66.79       76.76      2.70 o 
  -4  13   1      754.59      808.70      9.19 o 
  -3  13   1      142.95      161.13      3.25 o 
  -2  13   1     1674.66     1623.92     30.11 o 
  -1  13   1      132.53      136.01      2.40 o 
   0  13   1      333.37      302.20      4.88 o 
   1  13   1      372.91      403.62      4.53 o 
   2  13   1      519.82      532.55      4.76 o 
   3  13   1      210.49      214.06      3.11 o 
   4  13   1      373.84      376.50      4.60 o 
   5  13   1        1.36        0.04      1.37 o 
   6  13   1      285.31      292.17      6.96 o 
   7  13   1      101.57      100.76      4.52 o 
   8  13   1        4.75        4.48      2.88 o 
  -7  14   1        4.65        3.42      2.44 o 
  -6  14   1      218.88      222.99      4.42 o 
  -5  14   1      419.69      407.28      5.96 o 
  -4  14   1      230.42      250.54      4.40 o 
  -3  14   1       97.68      104.64      2.81 o 
  -2  14   1       19.97       29.99      1.80 o 
  -1  14   1      364.54      359.92      4.47 o 
   0  14   1        0.11       -0.68      0.75 o 
   1  14   1       50.15       56.83      1.36 o 
   2  14   1      235.15      211.65      2.57 o 
   3  14   1      264.90      264.98      3.59 o 
   4  14   1      425.73      416.48      4.96 o 
   5  14   1      160.30      152.51      3.43 o 
   6  14   1        1.45       -1.34      2.01 o 
   7  14   1        5.76        3.78      2.32 o 
   8  14   1        1.91        1.02      2.54 o 
  -7  15   1      126.97      131.07      3.73 o 
  -6  15   1       41.10       43.68      2.42 o 
  -5  15   1       77.90       76.37      2.78 o 
  -4  15   1      107.29      107.11      3.02 o 
  -3  15   1      257.18      271.02      4.49 o 
  -2  15   1      190.67      218.14      3.86 o 
  -1  15   1      296.28      320.84      4.17 o 
   0  15   1       37.86       53.32      1.66 o 
   1  15   1      149.86      142.91      2.47 o 
   2  15   1      676.39      668.54      5.85 o 
   3  15   1       11.14       11.91      1.21 o 
   4  15   1        9.85       14.59      1.33 o 
   5  15   1        1.72        1.94      1.46 o 
   6  15   1      296.91      298.65      7.15 o 
   7  15   1      133.30      144.91      5.32 o 
   8  15   1       15.73       11.44      3.09 o 
  -7  16   1       13.92       14.55      2.64 o 
  -6  16   1      183.73      172.12      4.05 o 
  -5  16   1      324.64      315.09      5.49 o 
  -4  16   1        7.69       12.76      1.69 o 
  -3  16   1      262.82      270.53      4.60 o 
  -2  16   1       28.36       36.06      2.45 o 
  -1  16   1     1650.53     1729.81     22.63 o 
   0  16   1        0.01        1.07      0.92 o 
   1  16   1       56.51       48.29      1.72 o 
   2  16   1       48.00       52.07      1.82 o 
   3  16   1       15.85       19.30      1.41 o 
   4  16   1      449.61      448.78      5.37 o 
   5  16   1       49.76       45.61      2.25 o 
   6  16   1        0.97        1.19      2.09 o 
   7  16   1        1.83       -0.18      2.27 o 
   8  16   1       14.35       14.13      6.69 o 
  -7  17   1      252.10      266.37      5.30 o 
  -6  17   1       28.22       33.64      2.38 o 
  -5  17   1      509.00      506.98      7.15 o 
  -4  17   1      118.51      117.42      7.11 o 
  -3  17   1      598.49      571.78      8.61 o 
  -2  17   1      341.29      330.03      5.13 o 
  -1  17   1      191.90      200.63      3.28 o 
   0  17   1        0.07        2.67      1.09 o 
   1  17   1      373.62      323.65      4.15 o 
   2  17   1        0.06        1.05      1.02 o 
   3  17   1      778.42      761.84      7.71 o 
   4  17   1      221.35      224.36      3.58 o 
   5  17   1       31.53       30.28      2.36 o 
   6  17   1       12.75       13.65      5.11 o 
   7  17   1        2.52        0.28      2.27 o 
  -7  18   1       48.97       53.73      2.77 o 
  -6  18   1      132.33      139.13      5.40 o 
  -5  18   1        2.16        0.03      1.48 o 
  -4  18   1     1136.49     1115.87     13.32 o 
  -3  18   1      779.09      780.39      9.95 o 
  -2  18   1       11.23       11.83      1.64 o 
  -1  18   1      158.42      158.34      6.32 o 
   0  18   1      527.17      512.39      6.22 o 
   1  18   1      110.64      100.46      2.33 o 
   2  18   1      359.49      338.29      4.40 o 
   3  18   1       52.19       52.39      1.98 o 
   4  18   1      480.29      470.02      6.40 o 
   5  18   1      793.14      747.84     10.46 o 
   6  18   1       18.76       20.72      3.01 o 
   7  18   1        5.89        4.46      2.97 o 
  -7  19   1       47.63       49.46      2.78 o 
  -6  19   1       43.25       44.77      2.57 o 
  -5  19   1      262.69      271.91      5.11 o 
  -4  19   1      229.01      243.26      4.68 o 
  -3  19   1      133.68      123.85      3.39 o 
  -2  19   1       64.66       64.56      2.65 o 
  -1  19   1        5.55       10.95      3.16 o 
   0  19   1      407.21      393.47      5.61 o 
   1  19   1      383.54      374.26      5.23 o 
   2  19   1       90.37       86.09      2.33 o 
   3  19   1       92.16       78.72      2.30 o 
   4  19   1       49.15       45.01      1.92 o 
   5  19   1       63.62       52.37      3.54 o 
   6  19   1      178.16      177.93      5.84 o 
   7  19   1        1.42        0.31      2.30 o 
  -7  20   1      194.69      208.03      5.71 o 
  -6  20   1        0.41       -0.24      1.62 o 
  -5  20   1        8.10        9.19      1.87 o 
  -4  20   1      310.82      289.61      5.25 o 
  -3  20   1      273.80      292.33      5.12 o 
  -2  20   1      170.25      166.56      3.80 o 
  -1  20   1     2818.42     2755.31     30.95 o 
   0  20   1      169.13      180.47      3.38 o 
   1  20   1      863.92      869.13     11.35 o 
   2  20   1      217.14      199.76      3.44 o 
   3  20   1      292.63      257.82      4.53 o 
   4  20   1       22.81       22.84      1.61 o 
   5  20   1      109.05       99.59      3.13 o 
   6  20   1       14.02       15.09      2.86 o 
   7  20   1      297.11      319.29      8.27 o 
  -7  21   1      197.79      226.87      5.12 o 
  -6  21   1      123.08      121.80      3.78 o 
  -5  21   1      534.21      554.18      7.98 o 
  -4  21   1       29.33       32.87      2.30 o 
  -3  21   1      102.83      105.20      3.23 o 
  -2  21   1        4.94        3.06      2.42 o 
  -1  21   1       66.71       81.90      3.33 o 
   0  21   1       44.74       48.27      3.16 o 
   1  21   1      449.96      429.81      5.29 o 
   2  21   1      139.93      140.92      2.97 o 
   3  21   1       70.85       71.73      2.28 o 
   4  21   1       36.45       33.11      1.81 o 
   5  21   1       85.42       85.46      3.01 o 
   6  21   1       11.29       19.86      4.00 o 
   7  21   1        4.88        4.57      2.54 o 
  -6  22   1        0.14       -1.24      1.47 o 
  -5  22   1       12.70       12.05      2.01 o 
  -4  22   1       34.68       40.03      2.44 o 
  -3  22   1        0.18        0.58      2.15 o 
  -2  22   1      462.29      418.44      7.42 o 
  -1  22   1       23.32       25.23      2.27 o 
   0  22   1      464.86      461.62      7.75 o 
   1  22   1        0.16        3.67      1.27 o 
   2  22   1       53.51       59.53      2.19 o 
   3  22   1      222.62      216.23      3.81 o 
   4  22   1      196.37      193.08      5.63 o 
   5  22   1      161.96      156.15      3.92 o 
   6  22   1      109.26      114.66      5.05 o 
  -6  23   1        2.01        3.77      1.85 o 
  -5  23   1       31.96       41.59      2.81 o 
  -4  23   1      127.76      122.52      3.67 o 
  -3  23   1      167.28      173.05      8.93 o 
  -2  23   1       38.38       37.65      2.59 o 
  -1  23   1      532.92      496.00      8.28 o 
   0  23   1       41.52       48.88      2.88 o 
   1  23   1      191.14      186.51      4.00 o 
   2  23   1       59.26       62.96      2.41 o 
   3  23   1      400.52      395.54      5.93 o 
   4  23   1        0.96        1.69      1.24 o 
   5  23   1      300.06      283.10      5.42 o 
   6  23   1       55.10       55.12      3.93 o 
  -6  24   1      101.01      109.36      4.18 o 
  -5  24   1        0.02       -0.98      1.65 o 
  -4  24   1       15.58       20.85      2.97 o 
  -3  24   1      133.60      134.22      5.35 o 
  -2  24   1        6.18       10.26      2.32 o 
  -1  24   1      153.99      162.34      9.76 o 
   0  24   1      441.33      429.34     11.24 o 
   1  24   1      462.82      464.45      7.95 o 
   2  24   1      366.31      352.10      4.98 o 
   3  24   1       17.65       22.37      1.72 o 
   4  24   1       41.60       40.51      2.03 o 
   5  24   1       27.75       28.90      3.30 o 
   6  24   1       28.72       31.05      3.72 o 
  -6  25   1        2.24        0.64      1.82 o 
  -5  25   1      446.34      440.14      9.72 o 
  -4  25   1      208.34      204.56      4.73 o 
  -3  25   1      540.07      513.11      7.81 o 
  -2  25   1      118.41      111.67      3.92 o 
  -1  25   1        0.27       -1.66      1.56 o 
   0  25   1       38.68       36.22      2.56 o 
   1  25   1      715.26      658.27     10.18 o 
   2  25   1      512.65      490.36      6.21 o 
   3  25   1        0.04       -0.81      1.18 o 
   4  25   1      227.75      231.17      4.14 o 
   5  25   1        7.41        6.22      2.36 o 
   6  25   1        9.35       10.20      2.95 o 
  -5  26   1        1.11       -0.65      1.62 o 
  -4  26   1       50.75       64.02      3.09 o 
  -3  26   1      114.40      139.02      4.58 o 
  -2  26   1        0.36        2.39      1.68 o 
  -1  26   1       97.52       99.27      3.78 o 
   0  26   1       16.39       17.89      2.22 o 
   1  26   1      499.27      517.11      8.74 o 
   2  26   1      398.92      400.83      6.51 o 
   3  26   1       11.25       11.81      1.60 o 
   4  26   1      373.06      351.69      5.32 o 
   5  26   1      179.56      166.61      5.89 o 
  -5  27   1        2.68        4.46      3.07 o 
  -4  27   1        0.21       -1.95      2.56 o 
  -3  27   1        0.20        0.84      1.92 o 
  -2  27   1      967.01      902.34     13.33 o 
  -1  27   1      118.54      113.25      5.39 o 
   0  27   1      294.84      294.52      6.30 o 
   1  27   1        2.25        6.67      1.90 o 
   2  27   1        6.60        8.97      2.49 o 
   3  27   1        8.96        7.93      1.88 o 
   4  27   1        6.48       10.35      1.60 o 
   5  27   1        2.95       -2.79      3.44 o 
  -4  28   1       40.29       42.41      2.74 o 
  -3  28   1       26.76       30.50      2.80 o 
  -2  28   1       59.87       54.93      3.20 o 
  -1  28   1      117.68      121.05      4.18 o 
   0  28   1        1.03        5.34      1.83 o 
   1  28   1        5.41        8.37      1.97 o 
   2  28   1      247.07      274.76      5.58 o 
   3  28   1       55.56       53.89      2.70 o 
   4  28   1      260.86      257.92      4.59 o 
  -4  29   1        5.78        5.23      4.27 o 
  -3  29   1       39.84       42.96      3.17 o 
  -2  29   1       26.89       28.11      2.77 o 
  -1  29   1       14.98       13.90      2.27 o 
   0  29   1       33.31       32.87      3.35 o 
   1  29   1        0.61        1.95      1.77 o 
   2  29   1       77.91       77.48      3.61 o 
   3  29   1       25.28       22.97      2.26 o 
   4  29   1        0.24        0.98      1.42 o 
  -3  30   1        5.55        1.71      1.88 o 
  -2  30   1       69.01       74.16      3.52 o 
  -1  30   1       64.37       69.75      4.00 o 
   0  30   1        0.00        1.21      1.83 o 
   1  30   1        5.22       18.59      3.53 o 
   2  30   1       51.69       62.72      3.90 o 
   3  30   1       37.81       30.36      2.60 o 
  -3  31   1       47.50       51.76      3.33 o 
  -2  31   1       27.90       38.25      3.04 o 
  -1  31   1        0.08        1.45      1.88 o 
   0  31   1        8.44        3.85      1.90 o 
   1  31   1        7.22        8.08      2.17 o 
   2  31   1       43.64       44.22      3.90 o 
   3  31   1        2.67        0.08      1.76 o 
  -2  32   1       20.02       22.76      3.16 o 
  -1  32   1       38.91       46.28      4.74 o 
   0  32   1      110.25      107.52      4.46 o 
   1  32   1       27.87       32.94      2.94 o 
   2  32   1      172.98      211.30      9.29 o 
  -1  33   1        0.02       -0.42      1.99 o 
   0  33   1       40.71       48.31      3.28 o 
   1  33   1       43.29       49.15      5.30 o 
  -8   0   2       10.88       11.71      2.97 o 
  -7   0   2       11.74        3.53      2.79 o 
  -5   0   2      182.22      169.13      5.76 o 
  -4   0   2     3072.86     3036.70     54.73 o 
  -3   0   2       10.82       -1.36      0.99 o 
  -2   0   2      884.24      790.45      9.96 o 
  -1   0   2      107.65      125.25      2.69 o 
   0   0   2     1043.18     1083.80     12.67 o 
   1   0   2     4801.16     4885.14     76.85 o 
   2   0   2      735.97      775.01     14.87 o 
   3   0   2      366.57      344.01      8.55 o 
   4   0   2      711.73      750.29     15.43 o 
   5   0   2       54.93       49.62      4.09 o 
   6   0   2      193.97      172.84      6.69 o 
   7   0   2       45.24       62.45      5.02 o 
   8   0   2      109.46      112.44      6.13 o 
  -8   1   2      161.14      164.48      4.60 o 
  -7   1   2      585.11      560.62      9.07 o 
  -6   1   2     1026.06      979.52     13.08 o 
  -5   1   2      316.96      311.22      5.65 o 
  -4   1   2        2.88       -0.75      1.03 o 
  -3   1   2     1975.89     1935.88     14.16 o 
  -2   1   2        0.50        4.85      0.81 o 
  -1   1   2     2679.44     2761.16     21.52 o 
   0   1   2       54.27       50.43      1.00 o 
   1   1   2       63.73       73.17      1.58 o 
   2   1   2     1201.30     1231.75     15.52 o 
   3   1   2     3766.16     3879.13     44.62 o 
   4   1   2       22.79       32.91      2.62 o 
   5   1   2      431.56      409.06     19.61 o 
   6   1   2        0.05        4.36      1.96 o 
   7   1   2       60.09       63.01      3.42 o 
   8   1   2       69.50       83.82      5.95 o 
  -8   2   2       19.54       22.42      1.96 o 
  -7   2   2       20.50       18.68      2.23 o 
  -6   2   2      272.61      279.47      6.78 o 
  -5   2   2      606.92      605.53      8.81 o 
  -4   2   2       75.92       66.70      1.99 o 
  -3   2   2      116.26      114.11      1.78 o 
  -2   2   2      229.10      269.22      3.71 o 
  -1   2   2      112.41      112.98      2.84 o 
   0   2   2      283.88      315.44      2.90 o 
   1   2   2      806.24      793.79      5.91 o 
   2   2   2       62.14       65.76      1.10 o 
   3   2   2     3754.27     3736.16     97.57 o 
   4   2   2      741.56      733.93     12.55 o 
   5   2   2      219.49      221.68      5.25 o 
   6   2   2        8.89        5.79      2.79 o 
   7   2   2      413.42      403.07      8.01 o 
   8   2   2       47.63       49.62      4.83 o 
  -8   3   2       37.91       39.79      2.32 o 
  -7   3   2      114.00      105.56      5.20 o 
  -6   3   2      163.85      158.30      6.04 o 
  -5   3   2      309.66      317.51      7.16 o 
  -4   3   2       78.62       89.89      2.21 o 
  -3   3   2      177.89      178.27      2.24 o 
  -2   3   2      629.66      688.16      5.64 o 
  -1   3   2     1861.08     1914.75     21.63 o 
   0   3   2      856.02      853.34      6.15 o 
   1   3   2       72.10       79.83      1.89 o 
   2   3   2      982.86     1030.99      9.56 o 
   3   3   2       20.04       29.44      2.17 o 
   4   3   2      201.73      198.67      5.67 o 
   5   3   2      133.89      124.09      4.01 o 
   6   3   2      105.17      100.55      3.74 o 
   7   3   2       16.22       17.70      2.35 o 
   8   3   2        0.14       -0.35      2.88 o 
  -8   4   2       10.57        5.44      1.70 o 
  -7   4   2       30.13       27.27      1.99 o 
  -6   4   2        1.14        0.93      1.86 o 
  -5   4   2      163.85      171.51      4.14 o 
  -4   4   2        0.92        2.16      1.81 o 
  -3   4   2     1285.55     1397.75     16.95 o 
  -2   4   2      451.07      520.24      4.51 o 
  -1   4   2     1012.98      999.22     10.02 o 
   0   4   2     1752.47     1826.92     16.00 o 
   1   4   2        7.99        9.93      0.60 o 
   2   4   2      289.47      287.99      2.75 o 
   3   4   2     1244.83     1263.61     30.48 o 
   4   4   2       59.01       67.42      3.07 o 
   5   4   2        0.04        3.16      1.86 o 
   6   4   2       13.25       14.37      1.85 o 
   7   4   2        6.19        6.28      2.17 o 
   8   4   2       49.46       46.63      3.52 o 
  -8   5   2       31.36       33.52      2.21 o 
  -7   5   2       20.58       19.55      1.89 o 
  -6   5   2       25.33       23.90      1.74 o 
  -5   5   2       38.31       37.76      1.96 o 
  -4   5   2      261.70      293.49      5.12 o 
  -3   5   2       14.83        9.40      1.78 o 
  -2   5   2      339.72      392.31      5.11 o 
  -1   5   2     1549.00     1600.09     15.66 o 
   0   5   2      283.52      261.91      4.91 o 
   1   5   2       23.76       35.70      0.98 o 
   2   5   2      630.17      662.51      5.35 o 
   3   5   2     2321.80     2346.74     16.83 o 
   4   5   2       73.95       91.45      3.90 o 
   5   5   2        0.26        1.49      1.46 o 
   6   5   2        0.05       -0.22      1.46 o 
   7   5   2        0.28        2.66      2.17 o 
   8   5   2       76.67       75.19      3.99 o 
  -8   6   2       85.66       85.81      2.96 o 
  -7   6   2      159.49      158.13      3.61 o 
  -6   6   2       67.92       58.07      2.57 o 
  -5   6   2      103.15      100.15      2.81 o 
  -4   6   2      638.94      640.39      6.38 o 
  -3   6   2        5.27        5.81      1.10 o 
  -2   6   2      596.08      572.03      5.06 o 
  -1   6   2       16.60       15.84      0.84 o 
   0   6   2       39.82       46.73      1.16 o 
   1   6   2     1278.94     1291.63      9.64 o 
   2   6   2      372.72      429.89      3.82 o 
   3   6   2     4677.58     4754.30     33.01 o 
   4   6   2      791.58      774.80     20.73 o 
   5   6   2        0.05       -1.94      1.73 o 
   6   6   2      441.33      422.44      6.55 o 
   7   6   2      247.68      250.50      6.50 o 
   8   6   2       18.33       22.67      3.09 o 
  -8   7   2      206.76      203.81      4.39 o 
  -7   7   2        9.46        7.53      1.54 o 
  -6   7   2      217.54      209.44      4.00 o 
  -5   7   2      372.26      376.76      5.40 o 
  -4   7   2      217.82      206.84      3.13 o 
  -3   7   2     3743.24     3726.04     25.69 o 
  -2   7   2        6.21        3.30      0.69 o 
  -1   7   2       52.44       36.47      1.72 o 
   0   7   2      120.43      105.29      1.63 o 
   1   7   2     1154.23     1203.18      9.09 o 
   2   7   2      374.77      369.26      5.68 o 
   3   7   2      249.97      247.40      2.63 o 
   4   7   2       12.88       21.04      1.82 o 
   5   7   2      412.35      394.33      6.04 o 
   6   7   2      221.92      241.85      7.53 o 
   7   7   2       44.82       47.19      3.22 o 
   8   7   2        0.52       -3.13      2.27 o 
  -8   8   2      196.20      200.56      4.32 o 
  -7   8   2        8.74        7.60      1.55 o 
  -6   8   2       10.83        7.77      1.70 o 
  -5   8   2       18.06       15.80      1.66 o 
  -4   8   2      167.66      160.10      2.81 o 
  -3   8   2      287.19      325.43      3.45 o 
  -2   8   2     3158.70     3258.67     25.49 o 
  -1   8   2     1123.99     1105.70      9.51 o 
   0   8   2      481.59      535.37      4.65 o 
   1   8   2      818.72      807.94      6.90 o 
   2   8   2     1099.35     1136.35      9.35 o 
   3   8   2      455.12      448.98      6.42 o 
   4   8   2      297.05      281.38      4.77 o 
   5   8   2      505.18      512.47      7.26 o 
   6   8   2        7.01        9.17      2.97 o 
   7   8   2       61.53       57.93      6.50 o 
   8   8   2        6.25       -1.50      2.35 o 
  -8   9   2        7.52        0.86      1.88 o 
  -7   9   2       70.87       69.60      2.68 o 
  -6   9   2     1383.28     1394.20     18.68 o 
  -5   9   2      172.62      168.90      3.53 o 
  -4   9   2     1018.31     1011.22      9.26 o 
  -3   9   2      165.84      146.09      2.22 o 
  -2   9   2      623.87      663.01      6.35 o 
  -1   9   2      283.17      266.53      3.24 o 
   0   9   2     1865.61     1939.40     14.19 o 
   1   9   2       19.70       29.55      1.16 o 
   2   9   2       21.64       18.04      1.12 o 
   3   9   2      207.45      204.24      2.47 o 
   4   9   2      302.02      291.45      4.87 o 
   5   9   2      576.54      584.64      7.94 o 
   6   9   2       62.16       58.06      4.18 o 
   7   9   2       23.72       24.15      2.95 o 
   8   9   2      231.08      216.22      6.56 o 
  -8  10   2       16.82       17.25      6.69 o 
  -7  10   2       28.41       32.97      2.72 o 
  -6  10   2      277.08      294.96      6.17 o 
  -5  10   2      253.47      235.40      5.25 o 
  -4  10   2      170.90      184.99      6.42 o 
  -3  10   2       14.68       26.81      1.35 o 
  -2  10   2        0.12        0.44      0.75 o 
  -1  10   2     1236.01     1431.95     12.04 o 
   0  10   2       88.58      100.60      1.73 o 
   1  10   2      293.71      264.83      2.93 o 
   2  10   2       41.61       42.98      1.31 o 
   3  10   2      426.90      379.98      4.35 o 
   4  10   2       14.90       13.13      1.70 o 
   5  10   2        0.09       -1.76      2.69 o 
   6  10   2       43.83       38.53      3.09 o 
   7  10   2      144.59      143.20      6.78 o 
   8  10   2        3.13        5.63      2.49 o 
  -8  11   2        4.44       -1.26      1.82 o 
  -7  11   2      117.49      128.87      4.31 o 
  -6  11   2      116.29      107.00      4.18 o 
  -5  11   2      341.72      325.01      6.69 o 
  -4  11   2        0.50       -0.53      1.22 o 
  -3  11   2      672.89      669.25      6.59 o 
  -2  11   2      158.67      164.42      2.91 o 
  -1  11   2      945.94      990.74      8.79 o 
   0  11   2      110.71      122.78      1.96 o 
   1  11   2      198.06      196.87      2.52 o 
   2  11   2       39.68       34.54      1.25 o 
   3  11   2        3.68        2.02      0.78 o 
   4  11   2        2.02        1.82      1.42 o 
   5  11   2       49.04       51.28      3.35 o 
   6  11   2        0.05       -1.22      1.88 o 
   7  11   2       39.20       36.70      3.41 o 
   8  11   2        2.97        0.84      2.37 o 
  -8  12   2       39.78       38.92      6.13 o 
  -7  12   2        9.37       12.38      2.19 o 
  -6  12   2       61.33       59.89      3.08 o 
  -5  12   2      198.84      205.55      4.92 o 
  -4  12   2        4.32        3.78      1.42 o 
  -3  12   2      404.83      359.42     12.93 o 
  -2  12   2      610.62      647.87      7.22 o 
  -1  12   2      184.91      178.72      2.70 o 
   0  12   2      919.89      963.58      7.84 o 
   1  12   2       19.44       23.17      1.13 o 
   2  12   2        0.60        1.40      0.84 o 
   3  12   2      257.85      266.75      3.10 o 
   4  12   2        8.87       10.21      2.17 o 
   5  12   2        3.82        2.23      2.60 o 
   6  12   2       80.00       76.40      3.94 o 
   7  12   2       38.39       30.09      3.20 o 
   8  12   2        3.56        5.05      4.55 o 
  -8  13   2       56.03       49.41      3.30 o 
  -7  13   2        7.43        7.78      1.96 o 
  -6  13   2      338.52      318.99      6.63 o 
  -5  13   2       46.04       47.77      2.72 o 
  -4  13   2     1178.73     1181.69     12.67 o 
  -3  13   2      474.62      454.03      6.21 o 
  -2  13   2     1552.79     1584.27     15.27 o 
  -1  13   2        9.01        6.60      0.94 o 
   0  13   2     1050.49     1084.48      8.72 o 
   1  13   2     1345.51     1391.67     10.75 o 
   2  13   2     1459.62     1399.44     10.81 o 
   3  13   2       37.63       36.03      1.39 o 
   4  13   2       68.37       67.34      3.54 o 
   5  13   2      257.05      233.44      6.04 o 
   6  13   2      116.16      124.38      4.78 o 
   7  13   2      224.85      213.02      6.50 o 
  -7  14   2      163.78      171.17      4.97 o 
  -6  14   2       26.54       25.78      2.63 o 
  -5  14   2      304.51      292.54      7.71 o 
  -4  14   2       61.43       73.10      2.73 o 
  -3  14   2      339.61      364.38      5.48 o 
  -2  14   2      536.80      495.11      8.27 o 
  -1  14   2       15.60       10.20      1.24 o 
   0  14   2      911.40      942.65      9.07 o 
   1  14   2       77.85       67.92      1.72 o 
   2  14   2       66.02       80.65      1.85 o 
   3  14   2      520.96      511.93      4.93 o 
   4  14   2      622.53      626.49     10.64 o 
   5  14   2        9.96        2.64      2.09 o 
   6  14   2      153.44      159.85      5.31 o 
   7  14   2       82.07       82.17      4.39 o 
  -7  15   2        2.15        2.75      1.96 o 
  -6  15   2      244.98      276.33      7.62 o 
  -5  15   2      232.86      255.07      5.82 o 
  -4  15   2     1402.02     1378.98     14.63 o 
  -3  15   2     1364.36     1347.68     14.13 o 
  -2  15   2      172.40      175.39      4.26 o 
  -1  15   2      176.75      167.34      3.18 o 
   0  15   2      682.32      665.97      6.04 o 
   1  15   2      278.51      292.14      3.45 o 
   2  15   2       34.81       28.23      1.64 o 
   3  15   2      422.55      401.34      4.99 o 
   4  15   2      396.17      383.18      7.81 o 
   5  15   2      283.64      304.11      7.15 o 
   6  15   2       69.13       68.04      3.86 o 
   7  15   2        6.19        3.75      2.37 o 
  -7  16   2      103.65      107.92      4.10 o 
  -6  16   2        6.36        2.86      3.81 o 
  -5  16   2      212.50      227.65      5.58 o 
  -4  16   2        0.12       -1.09      1.41 o 
  -3  16   2      142.41      137.07      3.46 o 
  -2  16   2     1002.83     1028.37     13.40 o 
  -1  16   2     1105.63     1073.74     11.09 o 
   0  16   2      355.55      350.64      3.91 o 
   1  16   2      821.16      787.25      6.91 o 
   2  16   2       29.63       28.14      1.37 o 
   3  16   2      147.41      157.25      2.87 o 
   4  16   2      280.23      269.37      7.16 o 
   5  16   2        1.80       -0.14      3.72 o 
   6  16   2       61.46       65.29      3.92 o 
   7  16   2        7.99        9.44      3.07 o 
  -7  17   2       94.95       87.75      4.02 o 
  -6  17   2      124.26      123.51      4.31 o 
  -5  17   2      377.13      379.29      7.35 o 
  -4  17   2        0.27        0.27      1.44 o 
  -3  17   2      905.17      907.96     10.58 o 
  -2  17   2       31.27       33.74      2.88 o 
  -1  17   2       91.56       93.55      3.30 o 
   0  17   2       42.98       55.98      1.95 o 
   1  17   2      247.25      235.55      3.13 o 
   2  17   2      490.37      448.24      5.24 o 
   3  17   2      143.13      133.69      2.64 o 
   4  17   2        7.10        7.11      3.07 o 
   5  17   2        1.08       -1.20      1.92 o 
   6  17   2       39.43       35.35      3.33 o 
   7  17   2        2.01       -1.71      2.60 o 
  -7  18   2        2.52        1.00      1.96 o 
  -6  18   2       33.55       33.45      3.35 o 
  -5  18   2       14.22       10.06      2.27 o 
  -4  18   2      197.90      199.86      4.32 o 
  -3  18   2       15.97        8.38      1.73 o 
  -2  18   2       15.14       20.26      2.19 o 
  -1  18   2      393.60      379.50     12.82 o 
   0  18   2      270.35      251.96      3.72 o 
   1  18   2       36.87       38.30      1.73 o 
   2  18   2       10.14       10.46      1.34 o 
   3  18   2       26.30       20.02      1.45 o 
   4  18   2       84.06       74.87      3.78 o 
   5  18   2        3.95        3.05      4.46 o 
   6  18   2      269.35      263.99      8.92 o 
   7  18   2       52.21       47.07      3.88 o 
  -7  19   2        0.61       -2.69      1.79 o 
  -6  19   2        0.22       -2.62      1.74 o 
  -5  19   2        6.69        1.79      2.51 o 
  -4  19   2       21.22       23.60      2.09 o 
  -3  19   2      368.10      350.35      6.76 o 
  -2  19   2      175.20      153.45      4.23 o 
  -1  19   2       69.01       66.76      2.99 o 
   0  19   2      161.38      154.33      3.26 o 
   1  19   2        0.59        4.61      1.06 o 
   2  19   2      326.88      323.08      4.39 o 
   3  19   2      358.21      350.97      4.96 o 
   4  19   2        3.74       -0.60      1.92 o 
   5  19   2      227.45      209.84     16.26 o 
   6  19   2      208.12      199.72      6.29 o 
   7  19   2       69.76       66.61      6.78 o 
  -6  20   2        2.49        3.95      3.53 o 
  -5  20   2       11.29        9.54      3.53 o 
  -4  20   2        1.60       -0.52      1.52 o 
  -3  20   2      133.53      123.91      4.05 o 
  -2  20   2      163.86      154.50      5.11 o 
  -1  20   2       80.89       78.63      3.25 o 
   0  20   2        5.31        7.67      1.74 o 
   1  20   2      949.57      945.02     15.14 o 
   2  20   2        0.88       -0.58      1.08 o 
   3  20   2      203.17      204.16      3.51 o 
   4  20   2       17.74       16.33      4.83 o 
   5  20   2       54.67       57.14      3.75 o 
   6  20   2       24.44       21.37      3.08 o 
  -6  21   2       86.11       88.61      4.06 o 
  -5  21   2       36.43       32.00      2.81 o 
  -4  21   2       65.73       59.01      2.89 o 
  -3  21   2      156.97      143.19      4.39 o 
  -2  21   2        4.08        1.32      1.95 o 
  -1  21   2      224.90      219.22      6.69 o 
   0  21   2       54.25       62.91      2.99 o 
   1  21   2       44.24       50.81      2.11 o 
   2  21   2       16.27       15.00      1.43 o 
   3  21   2      553.78      550.87      6.44 o 
   4  21   2       23.38       14.68      2.72 o 
   5  21   2       68.24       74.73      4.05 o 
   6  21   2       21.78       18.91      3.12 o 
  -6  22   2        9.17        4.42      2.69 o 
  -5  22   2       83.62       95.86      7.06 o 
  -4  22   2      181.58      194.92      4.57 o 
  -3  22   2      303.70      288.36     12.27 o 
  -2  22   2        5.92        6.59      1.77 o 
  -1  22   2       39.74       37.54      2.69 o 
   0  22   2     1021.31      992.73     13.53 o 
   1  22   2      370.77      369.05      5.00 o 
   2  22   2       66.20       75.36      2.47 o 
   3  22   2      195.35      198.05      3.58 o 
   4  22   2      135.46      134.27      5.00 o 
   5  22   2        7.17        6.07      2.40 o 
   6  22   2      111.20      120.14      5.24 o 
  -6  23   2      399.43      443.27      8.91 o 
  -5  23   2      141.38      157.62      5.03 o 
  -4  23   2      198.50      200.55      4.76 o 
  -3  23   2      404.48      391.16      7.61 o 
  -2  23   2       83.23       69.53      3.30 o 
  -1  23   2      216.35      204.71      5.76 o 
   0  23   2      330.82      323.14      7.25 o 
   1  23   2       70.26       69.45      2.80 o 
   2  23   2      837.07      804.48      8.56 o 
   3  23   2      596.12      593.68      6.96 o 
   4  23   2        9.58        6.31      2.30 o 
   5  23   2        6.90        6.39      2.54 o 
   6  23   2        4.35       -0.43      2.44 o 
  -5  24   2       23.50       25.21      6.69 o 
  -4  24   2      185.84      178.71      5.24 o 
  -3  24   2        0.76        1.45      1.86 o 
  -2  24   2      356.34      377.52      7.46 o 
  -1  24   2       15.82       17.38      2.14 o 
   0  24   2       26.55       30.56      2.49 o 
   1  24   2       11.47        8.52      1.65 o 
   2  24   2       32.63       33.63      1.89 o 
   3  24   2        4.55       12.21      1.62 o 
   4  24   2        4.74        4.62      2.50 o 
   5  24   2        5.39       11.05      2.81 o 
  -5  25   2       77.02      101.61      4.23 o 
  -4  25   2       46.97       53.89      3.30 o 
  -3  25   2      117.09      129.07      4.55 o 
  -2  25   2        4.21        2.20      1.78 o 
  -1  25   2        4.29        1.72      1.65 o 
   0  25   2       42.30       38.25      2.72 o 
   1  25   2        6.56        6.14      1.70 o 
   2  25   2      149.48      153.99      3.86 o 
   3  25   2       25.76       31.67      1.92 o 
   4  25   2        1.06        6.42      2.34 o 
   5  25   2       23.21       22.38      3.30 o 
  -5  26   2        0.00       -2.38      6.32 o 
  -4  26   2       64.00       77.03      3.88 o 
  -3  26   2       45.19       40.85      3.04 o 
  -2  26   2       57.19       51.18      3.22 o 
  -1  26   2        5.13        7.58      2.01 o 
   0  26   2       33.78       36.30      2.72 o 
   1  26   2       97.10       85.57      3.55 o 
   2  26   2        3.07        1.20      1.45 o 
   3  26   2      115.21      107.99      2.89 o 
   4  26   2      217.19      211.48      6.52 o 
   5  26   2       80.52       73.55      4.51 o 
  -4  27   2        2.30        3.04      2.09 o 
  -3  27   2       34.34       38.63      5.39 o 
  -2  27   2       28.75       32.22      2.77 o 
  -1  27   2       22.81       22.34      3.81 o 
   0  27   2       24.27       26.02      2.49 o 
   1  27   2      106.37      108.41      3.94 o 
   2  27   2        8.23        7.90      1.70 o 
   3  27   2       95.40       99.68      2.89 o 
   4  27   2       38.08       36.04      3.62 o 
  -4  28   2        8.44        7.06      2.35 o 
  -3  28   2        0.06       -0.22      3.62 o 
  -2  28   2        4.70        4.52      2.05 o 
  -1  28   2      232.10      233.35      5.90 o 
   0  28   2        9.95        9.05      2.69 o 
   1  28   2       75.61       79.29      3.54 o 
   2  28   2       12.91       13.57      1.88 o 
   3  28   2      146.26      148.73      4.01 o 
   4  28   2       10.90       11.56      2.92 o 
  -3  29   2       38.26       32.36      2.95 o 
  -2  29   2       35.62       38.97      3.08 o 
  -1  29   2      224.60      197.80      5.44 o 
   0  29   2      140.74      133.67      4.52 o 
   1  29   2       61.54       72.94      7.25 o 
   2  29   2       40.00       44.32      2.64 o 
   3  29   2       83.40      100.40      3.69 o 
  -3  30   2       26.99       23.62      2.72 o 
  -2  30   2      122.79      133.38      4.71 o 
  -1  30   2       12.56        8.93      2.60 o 
   0  30   2        1.35        6.53      3.25 o 
   1  30   2       90.34      112.36      4.83 o 
   2  30   2       10.99       10.41      1.97 o 
  -2  31   2        0.32        1.79      1.99 o 
  -1  31   2       81.63       81.47      4.37 o 
   0  31   2      179.17      186.78      5.38 o 
   1  31   2       88.63       84.60      7.06 o 
   2  31   2        3.39        3.94      2.03 o 
  -8   1   3       42.75       48.20      3.62 o 
  -7   1   3      272.00      263.91      6.11 o 
  -6   1   3       32.69       26.19      2.37 o 
  -5   1   3      784.35      748.80     15.43 o 
  -4   1   3       13.77       17.18      1.85 o 
  -3   1   3       79.51       76.57      2.08 o 
  -2   1   3       36.13       34.02      1.47 o 
  -1   1   3       46.39       68.24      1.80 o 
   0   1   3      266.34      291.43      3.65 o 
   1   1   3       87.44       80.28      2.09 o 
   2   1   3     1159.75     1172.78     16.08 o 
   3   1   3      454.68      448.10      8.02 o 
   4   1   3        0.08        0.84      2.03 o 
   5   1   3      371.24      341.89      7.10 o 
   6   1   3        0.08       -2.49      1.83 o 
   7   1   3        8.57       12.53      2.62 o 
   8   1   3        0.26       -3.24      2.60 o 
  -8   2   3       18.10       21.69      2.07 o 
  -7   2   3       30.21       22.20      2.43 o 
  -6   2   3      160.92      166.30      4.59 o 
  -5   2   3     1191.17     1170.51     15.31 o 
  -4   2   3      190.33      190.72      3.22 o 
  -3   2   3      128.92      120.07      2.50 o 
  -2   2   3      136.16      142.11      2.50 o 
  -1   2   3       79.23       80.35      1.86 o 
   0   2   3      208.26      212.46      2.49 o 
   1   2   3      269.67      291.07      2.71 o 
   2   2   3     1081.22     1064.11     14.59 o 
   3   2   3      494.73      499.75      8.61 o 
   4   2   3       12.79       21.91      4.65 o 
   5   2   3       28.04       33.16      3.01 o 
   6   2   3       21.16       28.36      6.04 o 
   7   2   3       35.35       32.78      4.46 o 
   8   2   3      189.35      187.48      9.39 o 
  -8   3   3       48.95       42.44      2.56 o 
  -7   3   3      120.30      111.33      5.58 o 
  -6   3   3       82.04       86.52      3.42 o 
  -5   3   3      273.72      253.05      5.51 o 
  -4   3   3     1569.42     1527.74     15.37 o 
  -3   3   3       34.71       34.52      1.90 o 
  -2   3   3       84.88       79.87      1.96 o 
  -1   3   3      483.75      414.71      5.40 o 
   0   3   3      525.48      606.51      4.73 o 
   1   3   3     1568.80     1536.52     10.29 o 
   2   3   3        3.24        5.16      1.73 o 
   3   3   3       60.63       67.37      3.35 o 
   4   3   3     1120.10     1060.95     16.45 o 
   5   3   3     1233.42     1249.96     28.62 o 
   6   3   3       66.16       67.90      3.54 o 
   7   3   3      236.68      238.75      5.24 o 
   8   3   3       12.19       12.38      2.89 o 
  -8   4   3       12.18       15.38      2.44 o 
  -7   4   3        4.99        1.71      1.49 o 
  -6   4   3       82.77       56.50      4.09 o 
  -5   4   3       78.50       86.15      6.97 o 
  -4   4   3      206.34      218.05      7.15 o 
  -3   4   3     1697.17     1718.54     14.70 o 
  -2   4   3      202.85      201.04      3.05 o 
  -1   4   3       84.55       90.75      1.93 o 
   0   4   3     1556.19     1569.24     10.57 o 
   1   4   3      375.50      332.95      3.42 o 
   2   4   3      270.07      283.92      3.61 o 
   3   4   3      147.57      141.22      3.46 o 
   4   4   3        1.68        2.23      1.53 o 
   5   4   3      107.26      114.46      3.43 o 
   6   4   3       28.17       35.25      2.45 o 
   7   4   3       20.43       22.75      2.43 o 
   8   4   3      149.71      159.52      6.04 o 
  -8   5   3       17.33       13.81      1.95 o 
  -7   5   3      472.96      459.09      6.96 o 
  -6   5   3      344.64      325.12      5.43 o 
  -5   5   3      530.26      510.38      8.28 o 
  -4   5   3      214.48      200.03      7.25 o 
  -3   5   3        0.55        1.24      1.21 o 
  -2   5   3      677.55      696.09      6.13 o 
  -1   5   3     1345.77     1299.29      9.93 o 
   0   5   3      273.76      287.61      2.83 o 
   1   5   3      903.85      863.65      7.73 o 
   2   5   3      753.43      735.93      9.79 o 
   3   5   3      213.06      198.92      4.04 o 
   4   5   3      342.73      344.50      5.79 o 
   5   5   3     1102.52     1112.68     13.22 o 
   6   5   3       31.43       37.49      2.54 o 
   7   5   3      494.15      514.87     16.36 o 
  -7   6   3       27.48       33.94      3.05 o 
  -6   6   3      122.61      114.90      3.32 o 
  -5   6   3      133.61      137.29      3.35 o 
  -4   6   3      153.16      170.56      3.03 o 
  -3   6   3       38.54       44.40      1.63 o 
  -2   6   3        2.65        4.66      1.19 o 
  -1   6   3       23.56       23.91      1.21 o 
   0   6   3      472.19      524.23      4.80 o 
   1   6   3      436.60      445.64      4.26 o 
   2   6   3      355.85      343.01      4.53 o 
   3   6   3      422.28      401.59      9.93 o 
   4   6   3     1526.41     1465.12     18.17 o 
   5   6   3      254.85      229.56      4.86 o 
   6   6   3        0.27        0.53      1.63 o 
   7   6   3       69.98       69.45      4.01 o 
  -7   7   3        0.45       -2.69      1.80 o 
  -6   7   3       24.60       22.20      2.05 o 
  -5   7   3      170.83      171.13      3.78 o 
  -4   7   3       39.61       40.84      1.88 o 
  -3   7   3      668.78      660.63      6.10 o 
  -2   7   3       18.95       16.95      1.18 o 
  -1   7   3     1389.37     1502.08     12.77 o 
   0   7   3      507.43      510.74      5.24 o 
   1   7   3     1103.14     1120.52      8.88 o 
   2   7   3        6.20        4.41      1.11 o 
   3   7   3      146.54      160.43      3.68 o 
   4   7   3      810.27      807.39     12.28 o 
   5   7   3       86.85       86.06      3.98 o 
   6   7   3       83.87       95.00      3.59 o 
   7   7   3       45.50       46.78      3.81 o 
  -7   8   3       73.90       71.36      2.98 o 
  -6   8   3      140.94      141.34      3.64 o 
  -5   8   3      561.02      551.63      7.40 o 
  -4   8   3      438.64      423.23      5.17 o 
  -3   8   3      285.62      294.27      4.08 o 
  -2   8   3      118.14      126.06      2.23 o 
  -1   8   3      402.22      407.54      4.69 o 
   0   8   3      247.49      260.69      4.89 o 
   1   8   3      280.59      289.33      3.29 o 
   2   8   3      730.36      774.61      9.50 o 
   3   8   3        4.71        6.71      1.57 o 
   4   8   3      356.15      345.49      7.14 o 
   5   8   3      116.63      105.73      3.41 o 
   6   8   3       49.50       43.77      3.42 o 
   7   8   3        0.07       -1.30      3.16 o 
  -7   9   3        8.90        4.40      1.69 o 
  -6   9   3      230.72      221.88      4.57 o 
  -5   9   3       53.28       44.64      2.37 o 
  -4   9   3     1459.87     1397.59     14.23 o 
  -3   9   3       15.26       20.20      1.29 o 
  -2   9   3      320.80      328.60      5.82 o 
  -1   9   3      247.79      262.51      3.63 o 
   0   9   3      722.56      756.32      7.83 o 
   1   9   3        0.62        2.02      0.84 o 
   2   9   3      294.56      316.87      4.12 o 
   3   9   3       17.07       24.79      2.00 o 
   4   9   3      186.71      194.87      4.28 o 
   5   9   3       47.36       44.68      2.64 o 
   6   9   3       20.86       25.30      3.09 o 
   7   9   3       41.43       40.49      3.61 o 
  -7  10   3        0.68       -2.22      1.48 o 
  -6  10   3       12.58        8.36      2.02 o 
  -5  10   3      581.28      540.08      7.40 o 
  -4  10   3      531.22      502.46      6.82 o 
  -3  10   3        5.79        5.31      1.10 o 
  -2  10   3      475.00      468.85      5.82 o 
  -1  10   3       21.31       29.31      1.51 o 
   0  10   3     1096.89     1058.68      8.96 o 
   1  10   3      576.92      576.99      5.34 o 
   2  10   3       75.68       71.97      2.13 o 
   3  10   3        7.16        7.18      3.09 o 
   4  10   3       53.06       64.19      2.78 o 
   5  10   3      440.37      447.17      9.00 o 
   6  10   3      174.37      185.35      7.34 o 
   7  10   3       15.07       18.17      4.27 o 
  -7  11   3       53.83       46.29      3.12 o 
  -6  11   3      214.80      224.50      5.71 o 
  -5  11   3      127.78      142.98      4.37 o 
  -4  11   3      428.44      442.61      7.81 o 
  -3  11   3      314.70      327.54      6.16 o 
  -2  11   3     1140.38     1125.98     13.39 o 
  -1  11   3      140.78      124.44      2.69 o 
   0  11   3        5.04        4.97      0.99 o 
   1  11   3      903.71      917.40      9.35 o 
   2  11   3     1247.40     1210.20     13.52 o 
   3  11   3        7.64       12.78      2.09 o 
   4  11   3       81.38       73.84      3.69 o 
   5  11   3       84.00       84.14      4.07 o 
   6  11   3      130.55      127.48      4.93 o 
   7  11   3      471.84      473.42     10.18 o 
  -7  12   3       14.52       15.08      2.46 o 
  -6  12   3      405.14      440.12     11.62 o 
  -5  12   3       69.38       79.33      3.39 o 
  -4  12   3        4.39        3.01      1.68 o 
  -3  12   3      253.10      266.54      5.63 o 
  -2  12   3      621.36      595.95      6.40 o 
  -1  12   3      178.54      181.07      3.07 o 
   0  12   3      990.80      910.50      7.77 o 
   1  12   3      972.44      900.88      9.79 o 
   2  12   3      203.78      187.81      3.23 o 
   3  12   3      322.58      293.84      7.84 o 
   4  12   3       65.81       70.27      2.81 o 
   5  12   3       32.75       28.88      3.09 o 
   6  12   3      221.54      216.92      6.44 o 
   7  12   3        4.30        3.58      2.59 o 
  -7  13   3       76.51       72.75      3.86 o 
  -6  13   3       76.85       70.36      3.60 o 
  -5  13   3      144.54      147.40      4.58 o 
  -4  13   3      130.09      126.17      5.20 o 
  -3  13   3      252.75      230.60      6.69 o 
  -2  13   3      203.84      183.93      3.18 o 
  -1  13   3      126.22      115.09      2.53 o 
   0  13   3      102.18      107.20      2.20 o 
   1  13   3      637.19      631.37      5.94 o 
   2  13   3      657.19      635.89      6.83 o 
   3  13   3      205.14      203.28      4.27 o 
   4  13   3      292.70      286.84      6.70 o 
   5  13   3       22.32       29.08      3.02 o 
   6  13   3        3.61        2.17      2.30 o 
   7  13   3       49.88       57.96      4.18 o 
  -7  14   3       28.48       33.33      5.67 o 
  -6  14   3        0.48        0.49      1.68 o 
  -5  14   3      235.71      253.72      5.97 o 
  -4  14   3       94.88       84.76      3.57 o 
  -3  14   3        0.20       -0.35      2.51 o 
  -2  14   3        0.89       -1.69      1.45 o 
  -1  14   3      550.31      541.13      5.98 o 
   0  14   3       42.46       45.33      2.01 o 
   1  14   3      106.09      103.50      2.14 o 
   2  14   3      351.30      339.18      4.54 o 
   3  14   3       37.29       40.29      2.40 o 
   4  14   3       40.34       41.50      3.20 o 
   5  14   3       60.81       56.33      3.54 o 
   6  14   3       19.81       26.02      3.20 o 
   7  14   3        0.82       -3.64      2.43 o 
  -7  15   3       17.03       16.67      2.69 o 
  -6  15   3       38.74       45.12      3.22 o 
  -5  15   3        0.45       -1.47      1.68 o 
  -4  15   3      190.91      188.26      4.97 o 
  -3  15   3      178.97      174.62      4.65 o 
  -2  15   3      180.42      182.36      3.81 o 
  -1  15   3      283.04      292.71      4.91 o 
   0  15   3        0.18       -0.97      0.97 o 
   1  15   3      107.30      118.01      2.35 o 
   2  15   3       75.02       76.66      2.37 o 
   3  15   3      146.86      152.97      5.52 o 
   4  15   3        1.77       -1.54      1.83 o 
   5  15   3       55.61       55.97      3.67 o 
   6  15   3        4.02        1.30      2.37 o 
  -6  16   3        4.74        4.20      3.16 o 
  -5  16   3       45.47       53.38      3.17 o 
  -4  16   3        0.19        1.35      1.95 o 
  -3  16   3        3.24        2.13      1.65 o 
  -2  16   3      211.73      225.11      5.18 o 
  -1  16   3      126.32      127.41      2.70 o 
   0  16   3      752.80      743.21      6.89 o 
   1  16   3       53.60       55.96      1.84 o 
   2  16   3       12.48       13.72      1.50 o 
   3  16   3        1.29       -0.74      1.84 o 
   4  16   3        9.00        9.85      2.49 o 
   5  16   3      106.51      115.65      7.43 o 
   6  16   3        4.24        9.06      2.80 o 
  -6  17   3       95.83       96.97      4.10 o 
  -5  17   3       52.21       49.12      4.09 o 
  -4  17   3      545.51      505.46      8.92 o 
  -3  17   3        5.04        9.76      1.92 o 
  -2  17   3     1546.84     1482.00     18.59 o 
  -1  17   3      589.41      539.72      8.32 o 
   0  17   3       17.76       18.26      1.32 o 
   1  17   3       72.37       75.59      2.00 o 
   2  17   3       37.63       44.11      2.04 o 
   3  17   3      412.84      399.08      8.08 o 
   4  17   3       76.01       80.98      4.13 o 
   5  17   3      126.66      136.45      5.18 o 
   6  17   3      142.75      145.31      5.63 o 
  -6  18   3      158.30      165.01      5.24 o 
  -5  18   3       96.01       99.24      4.13 o 
  -4  18   3       56.99       51.70      3.12 o 
  -3  18   3        5.85       -1.04      1.55 o 
  -2  18   3      298.80      271.39      8.18 o 
  -1  18   3       28.95       29.07      1.93 o 
   0  18   3       34.98       36.12      1.75 o 
   1  18   3       56.14       57.95      1.90 o 
   2  18   3      631.68      614.45      8.15 o 
   3  18   3        6.01        7.59      2.27 o 
   4  18   3      137.85      133.00      4.90 o 
   5  18   3      102.52      110.42      4.86 o 
   6  18   3      291.72      290.12      7.81 o 
  -6  19   3        4.61        3.86      2.05 o 
  -5  19   3      190.15      193.79      5.50 o 
  -4  19   3      475.63      459.86      8.53 o 
  -3  19   3       31.51       33.69      2.63 o 
  -2  19   3      664.62      637.99     10.11 o 
  -1  19   3      141.73      137.90      4.05 o 
   0  19   3       10.96       14.06      1.47 o 
   1  19   3      163.16      156.72      2.75 o 
   2  19   3     1435.12     1392.30     25.43 o 
   3  19   3        2.20        4.31      2.19 o 
   4  19   3      508.93      489.64     16.26 o 
   5  19   3       81.95       71.86      4.07 o 
   6  19   3        2.16        1.54      2.50 o 
  -6  20   3       67.88       62.32      3.62 o 
  -5  20   3      122.38      114.20      4.37 o 
  -4  20   3      196.01      202.95      5.57 o 
  -3  20   3       22.06       28.35      2.59 o 
  -2  20   3       23.77       22.14      2.41 o 
  -1  20   3       36.89       39.46      4.37 o 
   0  20   3     1067.57     1038.26     16.58 o 
   1  20   3       45.29       46.68      1.78 o 
   2  20   3      456.98      454.12      8.04 o 
   3  20   3       34.74       37.37      4.65 o 
   4  20   3       36.74       40.48      3.44 o 
   5  20   3        6.63        2.61      2.69 o 
  -5  21   3       67.47       71.47      3.73 o 
  -4  21   3      421.94      425.98      8.33 o 
  -3  21   3        0.49        2.71      2.69 o 
  -2  21   3       22.11       20.84      2.37 o 
  -1  21   3       65.72       58.30      2.97 o 
   0  21   3       54.56       55.41      2.34 o 
   1  21   3      437.04      421.47      5.52 o 
   2  21   3       75.80       83.00      3.15 o 
   3  21   3      151.93      136.74      4.97 o 
   4  21   3      255.43      244.70     13.47 o 
   5  21   3       18.71       20.39      3.90 o 
  -5  22   3       15.96       19.79      2.72 o 
  -4  22   3       18.37       18.06      2.50 o 
  -3  22   3       35.23       26.99      3.53 o 
  -2  22   3       81.77       73.83      3.44 o 
  -1  22   3       56.45       53.26      2.99 o 
   0  22   3        3.65        1.69      4.37 o 
   1  22   3        6.80       10.24      2.55 o 
   2  22   3       41.94       42.29      2.56 o 
   3  22   3        0.28        1.01      6.04 o 
   4  22   3       89.95       80.76      4.33 o 
   5  22   3        6.47        5.54      2.58 o 
  -5  23   3        2.11        0.58      2.03 o 
  -4  23   3        0.10        0.78      2.14 o 
  -3  23   3        5.29        9.17      2.09 o 
  -2  23   3       61.38       71.70      3.47 o 
  -1  23   3        7.97        5.61      2.60 o 
   0  23   3       52.64       56.18      2.94 o 
   1  23   3      171.69      169.01      3.98 o 
   2  23   3       19.44       20.19      2.69 o 
   3  23   3       63.05       65.42      3.80 o 
   4  23   3       43.34       38.28      3.48 o 
   5  23   3       13.54       13.57      3.12 o 
  -4  24   3      120.96      114.18      4.45 o 
  -3  24   3      235.91      255.78      8.83 o 
  -2  24   3      129.37      126.65      4.45 o 
  -1  24   3       71.66       73.52      3.44 o 
   0  24   3       31.20       34.51      2.67 o 
   1  24   3        7.59        9.64      1.66 o 
   2  24   3        1.83       -0.08      2.23 o 
   3  24   3       67.54       71.23      4.15 o 
   4  24   3       78.63       76.05      6.23 o 
  -4  25   3      114.54      119.78      4.65 o 
  -3  25   3      142.14      152.24      5.05 o 
  -2  25   3       71.01       82.82      4.37 o 
  -1  25   3       18.24       22.54      2.41 o 
   0  25   3       40.86       44.74      2.88 o 
   1  25   3        0.82        0.13      2.33 o 
   2  25   3       32.06       28.85      3.06 o 
   3  25   3        0.15       -2.90      1.94 o 
   4  25   3       58.61       60.74      4.06 o 
  -3  26   3       34.81       31.10      3.25 o 
  -2  26   3       98.93      105.07      4.23 o 
  -1  26   3       44.40       44.42      2.99 o 
   0  26   3       55.07       58.81      3.20 o 
   1  26   3       57.61       57.76      4.93 o 
   2  26   3      169.40      178.54      5.62 o 
   3  26   3      200.50      222.28     10.59 o 
  -3  27   3       24.12       32.13      5.02 o 
  -2  27   3       34.39       37.18      3.53 o 
  -1  27   3      300.59      297.64     13.10 o 
   0  27   3       43.80       47.59      2.99 o 
   1  27   3      287.67      294.73      6.78 o 
   2  27   3        9.01        9.56      2.41 o 
   3  27   3       37.17       35.13      6.13 o 
  -2  28   3        0.50       -2.19      1.86 o 
  -1  28   3       56.94       66.26      3.65 o 
   0  28   3       98.71       95.84      3.97 o 
   1  28   3       31.64       33.99      2.75 o 
   2  28   3        1.90        5.06      4.18 o 
  -1  29   3       29.25       31.91      2.95 o 
   0  29   3        9.83       11.23      2.23 o 
   1  29   3       64.68       78.36      3.61 o 
  -7   0   4      129.10      137.72      6.88 o 
  -6   0   4      218.13      207.41      7.81 o 
  -5   0   4      174.38      168.57      6.88 o 
  -4   0   4      165.57      161.29      7.16 o 
  -3   0   4      627.71      601.06      9.57 o 
  -2   0   4      532.74      519.88     12.36 o 
  -1   0   4     1070.85     1021.20     13.65 o 
   0   0   4       72.81       74.02      5.30 o 
   1   0   4      582.17      556.44     13.57 o 
   2   0   4      585.14      585.81     14.31 o 
   3   0   4        0.98        0.19      2.79 o 
   4   0   4      265.23      273.76      9.29 o 
   5   0   4        4.72       11.15      3.72 o 
   6   0   4        0.76        3.16      3.16 o 
   7   0   4       92.25       94.60      6.32 o 
  -7   1   4      195.31      201.00      5.85 o 
  -6   1   4      216.88      213.93      5.65 o 
  -5   1   4      360.56      371.22      7.36 o 
  -4   1   4       27.17       25.83      1.65 o 
  -3   1   4        5.71        3.79      1.82 o 
  -2   1   4      161.60      152.37      2.96 o 
  -1   1   4      251.57      244.39      3.61 o 
   0   1   4      405.24      389.54      4.72 o 
   1   1   4      198.14      198.66      5.32 o 
   2   1   4      208.15      205.38      4.78 o 
   3   1   4      316.93      298.42      6.97 o 
   4   1   4      164.66      174.30      5.32 o 
   5   1   4        8.35       15.83      2.63 o 
   6   1   4      218.28      227.95      6.44 o 
   7   1   4       30.84       35.22      2.96 o 
  -7   2   4       73.48       77.31      5.39 o 
  -6   2   4       14.38       20.59      4.93 o 
  -5   2   4      303.04      292.92      6.44 o 
  -4   2   4      188.02      193.83      3.50 o 
  -3   2   4      636.74      611.98      6.86 o 
  -2   2   4      243.39      249.16      3.79 o 
  -1   2   4      129.14      124.05      2.59 o 
   0   2   4       11.05        9.50      1.04 o 
   1   2   4       33.55       40.33      3.02 o 
   2   2   4       22.53       22.20      1.94 o 
   3   2   4      126.44      140.23      3.63 o 
   4   2   4       16.52       21.30      2.07 o 
   5   2   4      592.22      590.70      8.76 o 
   6   2   4        0.61        1.81      2.18 o 
   7   2   4        0.62       -0.36      1.88 o 
  -7   3   4        1.88       -0.02      1.64 o 
  -6   3   4       10.04       10.04      2.79 o 
  -5   3   4      110.77      107.66      3.94 o 
  -4   3   4      119.22      120.79      2.81 o 
  -3   3   4     1230.71     1189.40     11.26 o 
  -2   3   4       69.68       57.12      2.03 o 
  -1   3   4       27.20       31.88      2.52 o 
   0   3   4      148.71      154.12      2.46 o 
   1   3   4      226.07      225.32      6.04 o 
   2   3   4       13.07       12.26      1.75 o 
   3   3   4        1.36        2.22      1.55 o 
   4   3   4      114.69      123.72      3.66 o 
   5   3   4       10.42       11.15      2.05 o 
   6   3   4      308.98      292.47      6.00 o 
   7   3   4        1.26        1.01      1.99 o 
  -7   4   4       43.86       43.46      2.65 o 
  -6   4   4        2.56        2.12      1.56 o 
  -5   4   4       48.99       43.30      3.90 o 
  -4   4   4      458.08      432.82      6.45 o 
  -3   4   4        1.85        3.59      1.96 o 
  -2   4   4       73.89       70.63      1.99 o 
  -1   4   4      301.96      293.89      3.64 o 
   0   4   4        5.21        7.50      1.02 o 
   1   4   4      207.86      224.60      5.65 o 
   2   4   4       84.49       81.81      2.94 o 
   3   4   4        1.83        2.86      1.50 o 
   4   4   4        3.50        2.26      1.71 o 
   5   4   4      258.40      241.72      8.04 o 
   6   4   4        3.92        3.18      1.97 o 
  -7   5   4       52.00       58.12      2.92 o 
  -6   5   4        2.94        0.28      1.56 o 
  -5   5   4       24.88       35.24      2.35 o 
  -4   5   4       35.57       46.76      1.84 o 
  -3   5   4     1752.53     1686.20     17.62 o 
  -2   5   4     1279.81     1238.10     10.15 o 
  -1   5   4       56.28       65.55      1.92 o 
   0   5   4        4.04        2.27      0.98 o 
   1   5   4        2.84        4.18      2.23 o 
   2   5   4      456.07      446.79      8.72 o 
   3   5   4        1.56       -0.80      1.49 o 
   4   5   4      521.96      515.62     13.64 o 
   5   5   4       80.27       78.32      4.98 o 
   6   5   4      170.76      176.37      7.31 o 
  -6   6   4      354.52      383.01      6.43 o 
  -5   6   4       13.04       17.64      2.27 o 
  -4   6   4       10.28        9.14      1.58 o 
  -3   6   4       85.88       77.42      2.14 o 
  -2   6   4      585.55      595.78      5.92 o 
  -1   6   4      637.18      627.43      7.60 o 
   0   6   4      382.92      375.53      4.69 o 
   1   6   4      283.88      293.81      6.57 o 
   2   6   4      299.83      298.40      5.26 o 
   3   6   4       44.65       45.21      2.57 o 
   4   6   4      182.61      189.12      4.46 o 
   5   6   4       62.04       69.83      3.25 o 
   6   6   4      319.20      311.66      6.29 o 
  -6   7   4       95.58       83.26      3.16 o 
  -5   7   4      293.05      287.52      5.28 o 
  -4   7   4      224.54      216.42      3.41 o 
  -3   7   4       85.83       78.51      2.12 o 
  -2   7   4      272.39      251.91      3.49 o 
  -1   7   4       23.15       22.49      1.43 o 
   0   7   4      888.47      870.43      8.54 o 
   1   7   4      276.33      272.63      6.30 o 
   2   7   4      164.46      163.26      3.84 o 
   3   7   4      692.85      689.43      9.22 o 
   4   7   4       43.93       46.24      2.64 o 
   5   7   4      118.01      104.65      3.72 o 
   6   7   4      494.55      462.49      7.93 o 
  -6   8   4       80.78       87.16      3.37 o 
  -5   8   4        4.36        2.96      2.54 o 
  -4   8   4       56.95       57.57      2.24 o 
  -3   8   4      571.28      570.48      6.59 o 
  -2   8   4       10.24        8.50      1.19 o 
  -1   8   4      853.33      832.64      8.39 o 
   0   8   4      698.57      713.92      7.40 o 
   1   8   4       22.96       22.10      2.56 o 
   2   8   4       26.51       27.29      2.04 o 
   3   8   4       13.64       14.66      2.00 o 
   4   8   4        0.66       -0.90      1.60 o 
   5   8   4        2.27        5.25      1.93 o 
   6   8   4      215.79      213.09      7.25 o 
  -6   9   4        7.31        7.24      1.88 o 
  -5   9   4      505.07      489.76      7.33 o 
  -4   9   4      250.19      223.87      4.54 o 
  -3   9   4       59.22       65.02      2.00 o 
  -2   9   4      198.42      197.00      3.07 o 
  -1   9   4      146.87      149.57      3.25 o 
   0   9   4      353.76      358.28      4.63 o 
   1   9   4      334.24      342.83      7.34 o 
   2   9   4      167.12      169.90      3.95 o 
   3   9   4       91.30       87.23      3.10 o 
   4   9   4      390.26      390.26     11.07 o 
   5   9   4        3.25       -0.37      1.74 o 
   6   9   4      475.56      482.58     10.25 o 
  -6  10   4       34.78       37.42      2.53 o 
  -5  10   4        0.12       -1.52      1.53 o 
  -4  10   4      131.29      142.04      3.67 o 
  -3  10   4      295.40      300.22      4.47 o 
  -2  10   4      253.13      253.14      4.32 o 
  -1  10   4      586.59      574.81      6.95 o 
   0  10   4      142.80      155.17      3.62 o 
   1  10   4       11.97       15.37      2.35 o 
   2  10   4       38.91       40.82      2.42 o 
   3  10   4      499.55      498.68      7.51 o 
   4  10   4       12.39       13.78      2.40 o 
   5  10   4       56.47       56.85      2.99 o 
   6  10   4      169.57      167.70     14.22 o 
  -6  11   4      143.87      132.44      4.76 o 
  -5  11   4        0.52       -2.81      1.88 o 
  -4  11   4      320.93      300.33      6.56 o 
  -3  11   4      102.41      109.52      3.19 o 
  -2  11   4       50.77       44.78      1.93 o 
  -1  11   4      202.06      209.44      3.56 o 
   0  11   4      257.31      248.04      3.79 o 
   1  11   4      190.97      186.88      5.19 o 
   2  11   4        0.35       -0.17      3.16 o 
   3  11   4       12.30        9.55      1.88 o 
   4  11   4       41.39       41.10      2.65 o 
   5  11   4       47.00       40.42      3.54 o 
   6  11   4       90.63       80.28      4.53 o 
  -6  12   4       35.28       37.78      3.12 o 
  -5  12   4       38.81       34.70      3.72 o 
  -4  12   4       65.19       61.29      3.30 o 
  -3  12   4       94.03       82.67      2.84 o 
  -2  12   4       64.82       66.13      2.18 o 
  -1  12   4       55.92       63.26      2.14 o 
   0  12   4       26.62       31.89      1.70 o 
   1  12   4        1.05        0.90      1.83 o 
   2  12   4       43.97       43.06      3.01 o 
   3  12   4      241.31      239.41      5.00 o 
   4  12   4        3.12        3.77      3.80 o 
   5  12   4        4.33        1.76      3.25 o 
   6  12   4       78.95       78.65      4.60 o 
  -6  13   4       48.77       53.64      3.48 o 
  -5  13   4      172.46      173.93      5.16 o 
  -4  13   4        4.72        2.87      1.74 o 
  -3  13   4        9.97        8.73      1.55 o 
  -2  13   4      204.83      195.73      4.06 o 
  -1  13   4        2.55        3.12      1.25 o 
   0  13   4      404.33      405.34      5.15 o 
   1  13   4      293.67      288.56     10.22 o 
   2  13   4      223.83      215.37      6.50 o 
   3  13   4       78.81       80.91      3.09 o 
   4  13   4       33.30       37.34      2.67 o 
   5  13   4       10.23        7.79      2.60 o 
   6  13   4        0.05       -3.73      2.49 o 
  -6  14   4      229.29      235.15      6.36 o 
  -5  14   4       74.38       76.13      4.09 o 
  -4  14   4       15.47       12.16      2.13 o 
  -3  14   4        7.83        5.08      1.58 o 
  -2  14   4      123.63      128.36      3.39 o 
  -1  14   4      611.70      626.88      7.04 o 
   0  14   4      723.60      725.47      7.76 o 
   1  14   4      591.47      585.32     10.05 o 
   2  14   4      668.04      657.51     19.89 o 
   3  14   4       34.05       39.01      2.89 o 
   4  14   4       26.11       35.22      5.11 o 
   5  14   4        3.12       -1.18      2.43 o 
  -5  15   4       74.90       81.82      3.84 o 
  -4  15   4      140.74      161.00      4.90 o 
  -3  15   4      308.02      279.17      6.22 o 
  -2  15   4       88.65       80.99      3.47 o 
  -1  15   4      130.42      129.99      2.86 o 
   0  15   4      202.50      207.97      4.00 o 
   1  15   4       93.38       97.00      4.01 o 
   2  15   4       18.51       22.31      2.51 o 
   3  15   4      167.37      163.18      6.92 o 
   4  15   4      431.56      429.84     21.84 o 
   5  15   4       66.37       56.07      3.94 o 
  -5  16   4        1.63       -2.61      1.74 o 
  -4  16   4      291.02      322.19     10.69 o 
  -3  16   4      112.99      117.70      4.23 o 
  -2  16   4        8.37        9.76      1.62 o 
  -1  16   4      244.51      240.28      4.57 o 
   0  16   4      683.70      693.41     10.46 o 
   1  16   4        6.39        8.48      2.17 o 
   2  16   4        7.80        9.10      2.30 o 
   3  16   4       36.51       43.02      3.54 o 
   4  16   4        0.82       -1.30      3.25 o 
   5  16   4       46.65       52.82      4.65 o 
  -5  17   4        7.88        6.85      2.88 o 
  -4  17   4        1.61       -2.36      1.58 o 
  -3  17   4       64.51       69.89      3.52 o 
  -2  17   4      432.37      450.12      6.89 o 
  -1  17   4      293.07      289.88      5.17 o 
   0  17   4      189.98      201.96      3.64 o 
   1  17   4      158.04      167.43      5.06 o 
   2  17   4        0.29       -1.12      1.84 o 
   3  17   4      467.61      473.11      9.59 o 
   4  17   4      311.74      312.05      7.69 o 
   5  17   4      178.43      188.58      6.30 o 
  -5  18   4       92.77       90.80      4.10 o 
  -4  18   4       38.31       40.99      3.12 o 
  -3  18   4        0.20       -0.48      1.68 o 
  -2  18   4      183.66      193.75      4.32 o 
  -1  18   4        3.50        0.62      1.49 o 
   0  18   4       18.25       18.22      1.80 o 
   1  18   4      155.27      155.25      7.53 o 
   2  18   4       80.70       77.99      4.55 o 
   3  18   4        2.01        4.00      5.02 o 
   4  18   4        2.74        2.49      2.41 o 
   5  18   4        7.87        2.88      2.76 o 
  -4  19   4       79.90       73.95      3.73 o 
  -3  19   4        2.03        1.03      1.82 o 
  -2  19   4       25.10       33.20      2.72 o 
  -1  19   4      299.05      295.37      5.27 o 
   0  19   4       17.53       21.64      1.94 o 
   1  19   4      193.16      184.76      5.26 o 
   2  19   4       49.19       52.41      5.02 o 
   3  19   4       45.20       48.33      3.74 o 
   4  19   4       97.48       91.39      7.06 o 
  -4  20   4        0.75       -1.26      2.04 o 
  -3  20   4       35.54       33.75      2.86 o 
  -2  20   4       58.52       51.89      3.17 o 
  -1  20   4      203.37      208.39      4.49 o 
   0  20   4      365.27      368.20      5.92 o 
   1  20   4       34.80       35.88      2.80 o 
   2  20   4       32.87       37.17      4.65 o 
   3  20   4        9.48        0.89      2.60 o 
   4  20   4        0.59       -2.18      2.30 o 
  -4  21   4        8.15       11.20      3.44 o 
  -3  21   4       57.47       64.01      3.52 o 
  -2  21   4      123.35      144.94      5.76 o 
  -1  21   4       22.34       24.80      2.10 o 
   0  21   4      258.58      278.45      6.06 o 
   2  21   4       40.81       41.26      4.65 o 
   3  21   4      162.50      149.65      5.50 o 
   4  21   4       83.31       72.75      4.50 o 
  -3  22   4      188.76      187.83      5.57 o 
  -2  22   4        2.29       -3.16      2.42 o 
  -1  22   4        0.55        3.85      2.23 o 
   0  22   4       58.12       64.11      2.64 o 
   2  22   4      292.40      292.90     10.04 o 
   3  22   4        6.27        6.83      3.44 o 
  -3  23   4       76.83       82.30      3.97 o 
  -2  23   4      284.88      282.84      6.69 o 
  -1  23   4        1.36        1.81      1.86 o 
   0  23   4       43.03       43.68      2.37 o 
   3  23   4       64.37       64.57      4.33 o 
  -2  24   4        0.11        2.58      2.79 o 
  -1  24   4      160.09      166.60      5.11 o 
   0  24   4        0.99       -2.47      1.65 o 
  -1  25   4        6.83        4.84      2.04 o 
   0  25   4       63.49       67.04      6.60 o 
  -5   1   5       33.38       36.01      2.06 o 
  -4   1   5       10.33       10.47      1.60 o 
  -3   1   5       10.15        9.21      1.61 o 
  -2   1   5      273.32      269.59      6.95 o 
  -1   1   5      187.33      185.94      3.46 o 
   0   1   5      147.72      134.67      4.73 o 
   1   1   5      201.14      202.14      5.85 o 
   2   1   5        6.27        9.10      2.37 o 
   3   1   5       48.77       48.90      3.55 o 
   4   1   5        0.06        1.14      2.51 o 
   5   1   5       36.68       43.24      4.27 o 
  -5   2   5       55.48       57.31      2.32 o 
  -4   2   5      109.79      113.49      3.97 o 
  -3   2   5       26.69       30.43      1.85 o 
  -2   2   5       38.66       40.99      2.46 o 
  -1   2   5      103.17       99.81      2.30 o 
   0   2   5       22.77       25.06      2.82 o 
   1   2   5       29.11       32.70      4.55 o 
   2   2   5       34.84       34.18      3.22 o 
   3   2   5      213.08      217.70      6.24 o 
   4   2   5      121.55      132.00      5.26 o 
   5   2   5        1.77        2.32      2.43 o 
  -5   3   5       45.83       56.32      3.24 o 
  -4   3   5       48.88       54.32      2.04 o 
  -3   3   5      521.04      534.00      5.96 o 
  -2   3   5      129.04      134.82      3.00 o 
  -1   3   5      213.78      218.66      3.37 o 
   0   3   5        0.43        0.93      2.03 o 
   1   3   5       59.75       55.73      4.93 o 
   2   3   5      254.24      262.06     10.22 o 
   3   3   5      372.33      350.51      8.08 o 
   4   3   5       18.86       25.36      3.15 o 
   5   3   5      351.90      347.19      8.54 o 
  -5   4   5      167.36      192.62      4.60 o 
  -4   4   5      318.68      319.39      4.51 o 
  -3   4   5        4.22        3.39      1.73 o 
  -2   4   5     1763.36     1730.38     13.85 o 
  -1   4   5     1001.52      993.38     15.22 o 
   0   4   5        2.52       -2.29      1.90 o 
   1   4   5      258.63      258.47      6.57 o 
   2   4   5      194.89      198.61      5.91 o 
   3   4   5        6.29        5.02      2.37 o 
   4   4   5       82.57       91.49      7.16 o 
   5   4   5        0.50        2.12      2.54 o 
  -5   5   5      197.54      225.18      5.00 o 
  -4   5   5      102.45       92.37      2.50 o 
  -3   5   5        4.19        5.53      1.44 o 
  -2   5   5       42.28       42.24      2.10 o 
  -1   5   5       88.20       83.80      2.28 o 
   0   5   5       40.68       37.47      3.22 o 
   1   5   5        4.54        4.41      2.17 o 
   2   5   5       17.66       18.32      2.88 o 
   3   5   5       67.33       76.81      4.14 o 
   4   5   5      130.04      121.32      6.32 o 
   5   5   5      209.95      209.34      6.56 o 
  -5   6   5       10.99        7.59      1.87 o 
  -4   6   5        1.08       -0.95      1.72 o 
  -3   6   5      305.34      287.61      4.12 o 
  -2   6   5      180.58      178.25      3.19 o 
  -1   6   5      172.88      167.50      2.98 o 
   0   6   5     1049.01      986.03     15.31 o 
   1   6   5      191.40      177.11      5.45 o 
   2   6   5       10.21       10.75      2.49 o 
   3   6   5        1.30       -0.40      2.01 o 
   4   6   5      238.25      245.21     12.73 o 
   5   6   5        7.40        9.89      2.72 o 
  -5   7   5        9.30        7.71      2.08 o 
  -4   7   5       30.13       28.51      1.99 o 
  -3   7   5       47.78       46.11      1.97 o 
  -2   7   5        7.13        5.71      1.99 o 
  -1   7   5       70.42       73.84      2.41 o 
   0   7   5        1.39        2.57      2.03 o 
   1   7   5        6.96        8.86      2.30 o 
   2   7   5      162.82      158.39      5.32 o 
   3   7   5       22.64       31.31      4.46 o 
   4   7   5       19.13       19.58      3.02 o 
   5   7   5        8.82        7.21      2.56 o 
  -5   8   5       18.43       18.07      2.32 o 
  -4   8   5        6.11        3.11      2.43 o 
  -3   8   5        0.16       -0.51      1.16 o 
  -2   8   5       34.49       31.40      1.71 o 
  -1   8   5      828.93      791.12      8.56 o 
   0   8   5       16.42       19.74      2.76 o 
   1   8   5       67.63       64.76      3.61 o 
   2   8   5       61.41       57.52      3.67 o 
   3   8   5       42.94       44.33      3.55 o 
   4   8   5       10.46        7.48      3.90 o 
   5   8   5        1.39        4.43      2.56 o 
  -5   9   5        0.60       -1.05      1.64 o 
  -4   9   5        3.89        2.81      1.42 o 
  -3   9   5       31.06       34.53      2.08 o 
  -2   9   5        9.89       12.15      1.93 o 
  -1   9   5       86.75       87.56      2.64 o 
   0   9   5        5.05        4.61      2.17 o 
   1   9   5        1.05        3.92      2.22 o 
   2   9   5        1.48        0.60      2.22 o 
   3   9   5        0.11        2.03      2.22 o 
   4   9   5       15.03       15.98      5.48 o 
  -4  10   5      271.05      263.50      5.49 o 
  -3  10   5        8.59        6.25      1.75 o 
  -2  10   5       89.47       97.70      2.72 o 
  -1  10   5       62.25       50.94      2.13 o 
   0  10   5       30.43       34.44      3.15 o 
   1  10   5      375.52      371.93      9.11 o 
   2  10   5      199.03      187.65      5.85 o 
   3  10   5      213.00      228.95     12.82 o 
   4  10   5      231.26      251.70      7.02 o 
  -4  11   5       84.90       85.46      3.86 o 
  -3  11   5      360.29      366.08      6.37 o 
  -2  11   5       20.93       23.40      2.15 o 
  -1  11   5      131.52      148.39      3.26 o 
   0  11   5       33.26       37.02      3.15 o 
   1  11   5       32.43       40.59      3.35 o 
   2  11   5      173.23      182.58      5.78 o 
   3  11   5      303.49      310.21      8.08 o 
   4  11   5        3.46        2.64      2.56 o 
  -4  12   5      112.77      120.12      4.58 o 
  -3  12   5        5.23        8.50      2.88 o 
  -2  12   5      216.13      222.83      4.65 o 
  -1  12   5      301.04      298.12      4.68 o 
   0  12   5      250.20      242.07      6.30 o 
   1  12   5      314.88      320.45     13.01 o 
   2  12   5      216.17      237.79      6.57 o 
   3  12   5       20.37       19.01      2.88 o 
   4  12   5       62.22       66.43      8.83 o 
  -4  13   5        5.56        4.27      2.05 o 
  -3  13   5      101.35      106.26      4.68 o 
  -2  13   5       35.45       38.52      2.46 o 
  -1  13   5      166.61      167.07      3.49 o 
   0  13   5       28.81       31.88      3.25 o 
   1  13   5       37.60       40.22      3.35 o 
   2  13   5       52.41       50.10      3.48 o 
   3  13   5       40.91       44.78      3.61 o 
   4  13   5       40.98       43.30      3.67 o 
  -4  14   5        1.08        0.41      2.16 o 
  -3  14   5       19.25       19.87      2.11 o 
  -2  14   5      130.57      129.47      3.67 o 
  -1  14   5        7.50        5.63      1.43 o 
   0  14   5        0.06       -0.09      1.97 o 
   1  14   5      122.35      130.25      5.11 o 
   2  14   5        0.06        1.86      2.23 o 
   3  14   5       79.97       86.53      4.33 o 
  -3  15   5        2.48       -2.38      2.05 o 
  -2  15   5       91.75       92.50      3.27 o 
  -1  15   5        9.38        8.06      1.72 o 
   0  15   5       95.38       92.17      4.13 o 
   1  15   5       25.70       28.43      3.02 o 
   2  15   5       91.19       97.96      4.46 o 
   3  15   5        8.36        7.87      2.32 o 
  -3  16   5       35.73       42.12      5.02 o 
  -2  16   5        7.41        5.67      1.75 o 
  -1  16   5        0.04        1.58      1.39 o 
   0  16   5        2.29        3.99      3.35 o 
   1  16   5      209.82      225.73      6.31 o 
   2  16   5       35.67       37.79      3.41 o 
   3  16   5       16.18       21.67      4.27 o 
  -3  17   5      103.01      108.22      4.37 o 
  -2  17   5       26.26       29.85      2.86 o 
  -1  17   5       20.74       25.54      2.95 o 
   0  17   5        2.26       -2.79      2.79 o 
   1  17   5       49.00       51.33      3.60 o 
   2  17   5        2.61       -0.51      2.17 o 
  -2  18   5       85.23       95.25      3.38 o 
  -1  18   5      105.12      103.94      7.43 o 
   0  18   5       88.17       96.27      5.95 o 
   1  18   5      367.90      368.96      8.28 o 
   2  18   5       47.80       55.88      3.73 o 
  -1  19   5      216.21      244.37      6.48 o 
   0  19   5       19.36       23.23      4.09 o 
   1  19   5       65.18       76.94      5.58 o 
   0  20   5       60.98       77.69      5.58 o 
  -2   0   6       48.62       47.58      5.02 o 
  -1   0   6       12.57        8.74      3.35 o 
   0   0   6      468.61      449.21     13.75 o 
   1   0   6      321.52      339.74     11.89 o 
   2   0   6       71.22       78.24      6.32 o 
  -2   1   6      124.49      123.19      4.93 o 
  -1   1   6        2.06        1.75      2.17 o 
   0   1   6       22.16       31.96      3.22 o 
   1   1   6       13.04       19.51      3.01 o 
   2   1   6       36.02       44.98      3.88 o 
  -2   2   6      127.63      134.43      8.36 o 
  -1   2   6       75.81       73.78      4.01 o 
   0   2   6      206.50      206.93      8.08 o 
   1   2   6       59.49       56.67      3.81 o 
   2   2   6       59.64       63.05      4.07 o 
  -2   3   6       31.20       37.33      3.42 o 
  -1   3   6        7.26        9.52      3.16 o 
   0   3   6      200.21      194.05      8.74 o 
   1   3   6       63.11       60.29      3.94 o 
   2   3   6       71.74       70.91      4.27 o 
  -2   4   6        5.88        7.33      2.43 o 
  -1   4   6        2.31       -1.34      6.13 o 
   0   4   6        1.84        3.65      2.79 o 
   1   4   6      154.64      148.81      7.53 o 
   2   4   6        3.17        1.45      2.56 o 
  -2   5   6       28.64       29.05      3.35 o 
  -1   5   6      127.78      123.51      4.99 o 
   0   5   6       30.97       36.99      3.48 o 
   1   5   6       54.46       48.91      3.92 o 
   2   5   6        3.75        4.27      2.63 o 
  -2   6   6       10.44        8.62      2.41 o 
  -1   6   6       46.36       44.78      3.35 o 
   0   6   6      477.46      466.72      9.99 o 
   1   6   6      101.78       97.06      5.76 o 
  -1   7   6        8.19        4.61      2.32 o 
   0   7   6       52.92       54.38      5.02 o 
   1   7   6       14.06       16.69      3.01 o 
  -1   8   6       80.58       80.64      4.27 o 
   0   8   6      159.91      163.25      5.85 o 
   1   8   6       26.21       28.15      3.20 o 
   0   9   6       60.48       57.74      3.80 o 
                                                 
